# Supplementary material for: Compact genomic architecture of the axolotl MHC region: setting the record straight
Source: Immunogenetics. 2025 Nov 15;77(1):33. doi: 10.1007/s00251-025-01391-x (PMC12619710; doi:10.1007/s00251-025-01391-x)
Supplement: Supplementary file 2 — (FASTA 12.7 KB) [file 251_2025_1391_MOESM1_ESM.fasta]

>Amme-DAB|ID=138522037_mRNA1
ATGCGGGACCCCTGGGTGTCCGTAGGAGGGTTCGTGTGGATGCTGACCCTGCTGGGGGCCCGAGTGACGC
TCTGCAGAGAGACCCCAGATGATTTCGTGACTCAGTGGAAGTCCGAGTGCCACTTCCTGAACGGGACGGA
GCGGGTGCGCTATGTGGCGCGATGGTCCTACAATCAGCAGCAGTTCCTGCACTTCGACAGCGACACGGGG
GTCTTCAAGGCGGACGACCTCCTCGGGGTCCCGAGCGCCGAGTCCTTGAACAGCCAGAAGGAGGTCCTGG
AGCAGGAGAGGGCCGCGGTGGACACGTTCTGCAGACACAACTACGGGATCTTGGAAGACTTCATGCAGCG
CCGCAGAGTGAAGCCCAAAGTGAAAGTGTCTCGGTCGAACAACGAGGACCCGAACAAGCCGCATATGCTG
ATCTGCAACGTGAATGGCTTCTACCCATATGCCATCACTGTGCACTGGTACAAAAACGGGCAGAAGGACC
CGGGCGTGCTGTCCTCTGAGCTGCTGCAGAACGGGGACTGGACCGGGCAGGTCATGGTCATGCTGGAGAC
CTCCATCAATCCTGGAGACACCTTTGTCTGTGAAGTCTTGCATGTGAGCCTGGATGAGCCCCTCAGGAGA
AACTGGGATTCAGAGGAGTCAGAATCCGCCAAGAGCAAGAAGTTGACAGGGATCATTGGCTTGGTACTGG
GAGGGTTGTTCTTCACAGTTGGCGGCGTCATGTATTGGAAAAACAAGAAAGGACGACCACAGTTTCATCT
TCAGCCTGAAGGCGTTAATTTTATGGGG
>Amme-DAA|ID=138522036_mRNA
ATGGCAGACCTCACCCCCACACTCTGCATCGTGACCGCCCTGTCCGTGCTGTGCCTGCCCCAGGCGGGGG
CTGTGGAAGTGCACCACACTTTGATTCAGGCGGAAGTTGTACAGACGTACGGCGAGTTGGGCGAGTTCAT
GTTCCAACTGGACGACGACGAGATCTTCTATGTGCATTCACCAAAGAAGGACGTGGTCTGGAAGCTCCCC
GATTTCCAACAGTTCACTTCCTTTGAGGGACAAGGAGCGCTGGGGAACCTGGCTCTGGATAAAAGCAATT
TAGGTATTTTGAAGAAGAGCTCAAACAACACAGCAGCTAAAAACGTTGCTCCAGAGGTGCTGGTGTTTTC
GGAGGACACAGTGGAAATCGGGGAGCCGAACGTTTTGATCTGTTTTATGAACAGGTTTTTCCCACCTGTG
ATCAACGTCACGTGGCTGAAGAACGGGCAGCGAGTGACCGAGGGGGTGGCAGAGACGGACTTCTACCCGA
ACGACGATTTCTCCTTCAGGAAGTACCTGTACCTGACCTTCATCCCTACACAGGAGGATGAGTATGCCTG
CTCCGTGGACCACTGGGGGCAGGAGGCCACCGTCAATAAGTTTTGGGATTCCAACCTGTCCACCCCACCA
TCGGAAGTGGCTGCCAATGTGCTGTGCGGACTGGGCCTGGCTGTGGGGATTGTTGGCATCATTGCGGGGA
CCATCCTTTGCATCAAGGCGGTGAGGCTCGGCAACGGGGCCGGCAGAGGACTC
>Amme-DMA|ID=138522039_mRNA
ATGGCCCGTACCATACCCAACAGGAGGGCGCCCGGGTGCCACGCAGCCCTGGCACTGGTGCTCCTCCTCG
CCCTGCCACGGGGACTCACAGGTGACTACCAGGACTACTCCTACGTGCTTTCCTGCCAGCCGGGGAACCC
CCTCCTTCAGCTCTCCTACACCTTCAACCAGGACCAGATGTTCCACTACGACTTTGAGACAAGCAAGACG
GTGGCCCAGCTGCCCGACTTCCAGCAGTGGAGGCCATTGGCGTTCAACCTTTCAACGCTGCCAGATGATG
CTGAGCAGTGCCAGGACATCCTGTCATTTCTGGATCAGGCTTTAACGAACACCATGCCGCATGCTCGAGG
TACCCCCGTGCTTGATGTTTTCACCCGCCACCCACTGGAGTTTGGGAACCCCAACACCTTGATCTGCGCT
GTCAGCAACTTCTTCCCTCCAGCCCTGAACATCACCTGGACCCGTGGGGACGTGCCAGTGACCAAGGGGG
TCCGCACCACAAACTATTACCCTACCGGCAACCTGGATTTCTTGATCTTCTCCTACCTGGACATCACTCC
GGCGCCCGGGGACCGCTACACCTGCAGCGTGATACAGGACAACGAGCAGTACTCCACCATCAAAACCTGG
CTGCCCAGACACCCTATGCCCTCCGAGCTGCTGGAGAATGCCCTGTGCGGCACGGCCGTCTGCCTCGGGA
TCCTTGGCATCATTGCGGGCATCGCCCTCCTCGTCTTGGGCAGTGGACTCCGAGCAGCAGAG
>Amme-DMB|ID=138522041_mRNA
ATGACGGGCAGAGCCCGGCCGCCCATTGGCTGGCACCACCCATTGTGGGGGAGGCCCAGGGAGCAGGGCG
CCACCCCGGACTGGAGAGAGCGAGCATTGCTGGAGCTGTGTGGACACCCCTGGGACCGGAGGTTAGAGAG
CGGCAGACACCCCCTGTGTGAGCCCTCTGAAGCCATGTACCTGAGCAGGGCCACCCTGCTGCCCTTCCTG
TTCGTCATCATTTGCCCCATCGCTTCAGGAGCCTTCGTCCTACAGATGTTTGGGGGCTGTGCCAGAGAGG
ACAGCTTTGAGAGCATGACTTCCATCAACATGCTGGTCTTTAACAAGCAGGTGCTGGCAACCTACAGTGA
TAAGCTGAATAAGTTCGTCCCCTGCTCCGCAGCCGAGGGGTGCATTCCACAGGTGCAGCAGGCCATCACG
CAGGTCACCAACTACCTAAATAAGGATGGCAACACCAGCCTCAGGATGGAAGCCAAAATCCAGGCCTGCT
ACTCCAACGTCAAGCGCTTCTGGAGGGACACGGCGCAGAAGACAAGCATCCCTACTGTGCGGATTGCCCC
CATTGAACCTGTGAATGAAGGCGACCCGGCCGTGCTGGTCTGCTATGTATCCGACTTCTACCCAGACCCC
ATCGGCATCACTTGGCTAAAGAACGGCGTCCCCATGGGCCCAAACATGACCACCAGCATCGTGCGCTCCA
ATGGGAACTGGAGCTACCAGGCCCAGGTCTATCTGGAGCTGATCCCGGGACCAGGCCCAGCAGACGAGTA
TGAGTGCTGGGTGGAGCATAGCAGCCTGGGCGAGCTTGCGGTGGAGAAGTGGAAGCTCGGCCTCACACAG
CTGCAGAAGATCAAAATCAGCCTCTCGGTGGTGGTCCTGGCCCTGGGCCTCATCTTCCTCCTGTCTGGAC
TCATCGTCTGGAGGAAGTCCCGTGCTGCTGGGTATGAGCGCATCCCAGGATCCAGTTATCCCGAAGTCTC
C
>Amme-01|ID=138522042_mRNA
ATGGCCCGGGCTCTGCTCCTCCTGCAGGGGGCGCTCTGGGTGCAGCTGGCCGGCTCGCACACTCTCTGCT
ATTACTACTCCTCTGTCTCCGGGGAACGCGGCAAAGCGCCAGAGTTCTCGATAGTTGGGCTTGTCGATGA
TGTCCCCATCGCTACCTATTCAAGTGAAACCCGTGAGTGCAAGCCCAAAGCTCGCTGGATGGATAAGATG
GAATCCAGTTACTGGGAAGGGCAGACCTCGATCGCTCAGAAGACGGAAGACGAGCACAGAGCCGATGTGC
AGACTATAATGAGCCTCGCCAACCAGACCCAAGGTGTGCACACCTTACAGATGATGTTCGGCTGCGAGGT
TGCAGATGATGGGTCCTACCGGCAGATTTATGAGTACGCTTACGATGGCCAGGATGCTAGCATTGTGGAT
GAGAAGGGAGTCACCAACACAGCGGCTTATGACCCGGCCAGGATCGCCCAGGGCACGGCCGTCGCTCAGC
AATGGAAGGCTTACCTGCAGGGAACGTGCAAGAAGGACCTTGCGACCTACCTGCAGCACGGAGAGGAGAG
CTTCCTCCGGAGAGACCCCCCTGGAACAAAGGTTTGTCGAAGGAAATCTGGTGAACACACTTTTTTGATC
TGTTACGCGTATGGCTTCTATCCCAGAGAAATTGAGGTAAAATGGATCAGGAATGGCGTTGAGATGCCCT
TGGAGTCGAGCCAGCTCCTTCCCAATCCTGATGGAACCTATCAGATCAAGACAATGGTGGAAGTTCATGA
GGGAGAGGATGAGAAAATATACAAAGGTCAGGTGGAGCACAGCAGCCTCCAGGATATTGTGACAGTGGTG
TATGAAGAGAAGCATCCGCCTACATTGAATTATTGGATAATTGGAATAATCCTTGGTTGTGTCCTGCTTG
CATTTCCCATCATTGGGGCCTTTTTCTACAGGAAGCGATATCTAGCTCTCGGACAGACAGACTCATCATC
CAGTAGTTCC
>Amme-02|ID=138522045_mRNA
ATGGGGGGAGTGCCTCTTTTACTCGCCCTCTTGGGGGGGCTCTGGGCGCAGCCCGCGCGGGGAGGGTCGC
ACTCCCACCGCTACTTCTACTCGTCCCTCTCGGAGGGGGTCCCCGGGGTCCCCCGCTTCTCCGCGGTGGG
GTTCGTGGATGACGCCCCCATCGCCGGTTACAGCAGCGAGACCCGCAGGATGGAGCCCCGGGCCCCCTGG
GTGGGGAACATCGAGGACCCCCAGTACTGGGAGAGGAACACGGAGAACTCCCGAGGAGCGGAGCAGGGGA
TGAGGGCCAACGTCAAGACGGTGATGGACCGACTCAACCAGACCCGGGGTCTGCACACGGTCCAGCTGAT
GTACGGCTGCGAGCTCCGGGGGGACGGCTCCATCGGGGGGTTTGAGCAATACGCCTATGACGGGGAGGAC
CTCCTGAGCTTCGATAAGGACCGGATGAGGTTCATCGCCACCGCGACCCCGGCCCAGGTCTCCGTGGACC
GATGGAACTCGGAGAAGAGCATCGCTCAGAGACGGAAGGCCTACCTGTACGGGGAGTGCATCCAGTCGCT
GCGGAAATACCTGCAATATGGGGAGGAGACCCTGCTCAGGAGAGTCCCCCCTGGAACAATGGTTTCCAGA
AGGAAGTCTGGCGACCGCACCCTCCTGACCTGCTACGCATATGGATTCTACCCCCGAGAAATCGAGGTGA
AATGGATCAGGAGTGGCGTGGAGATGCCCTTGGAGTGGAGTCAGCTCCTTCCCAATCCTGACGGAACCTA
TCAGATCAAGGCGACGGTGGAAGTTCAGGAGGGAGATGAAAAGAACATGTACGAATGTCAAGTGGAGCAC
AGCAGCCTGCCTGAGATTGTGACAGTGGTGTATGAGGAGAAGTCTCCAGGACCTAGCATTGGGCTCATTG
CTGGAGTGATCATTGCAGTTGTGCTCGCTGTGGGGCTGGCTGCTTTCGGAGTTTGGTATGCCTTTTTCAG
AAACAAGCGTCCAGTAAAACACGGCTACACTCCACCGAGAGAAGGTCCTGCTGACTCGTCATCCAGCGCC
TCTGATGCC
>Amme-03|ID=1385220452_mRNA
ATGGATGTGCTCTACCCCCTGCTCCTCCTCCTGGGGGCGCTCTGGCTGCAGCCTCCGCAGGCAGGTTCGC
ACTCCCACCGCTACTTCTACTCGTCCCTGTCGGAGGGGGTCCCCGGGGTCCCCCGCTTCTCCATAGTGGG
GTTCGTGGATGACGTCCCCATCGAGTGGTACAGCAGCGACACCCGCAGGATGGAGCCCCGGGCCCCCTGG
GTGAAGAAGGCCGTGGACCCCCAGTACTGGGAGAGGGAGACGGAGATCTCCAGAGGATGGGAGACCCTCA
TGAGGAACAACGTGCTGATCGCGATGGACCGAGCCAACCAAACCCGGGGTCTGCACACGCTCCAGGAGAT
GTACGGCTGTGAGCTCCGTGGGGACGGCGCCATCAGGGGCTTCTATGAATACGCCTATGACGGGGGGGAC
TATCTCAGCTTCGATAAGGACGAGATGCGGTTCAGAGCTGTCGCGGCCCCGGCCCAGATCACTGCGGATA
CCTGGAACTTGGACAAGATTCAAGTTCAGCGAGAAAAGGCCTACCTGGAGGGGACCTGCATTGAGTGGCT
GCGGAAATACCTGCAATATGGGGTGGAGACCCTGCTCAGGAGAGTCTCCCCTGGAACAATGGTTTCCAGA
AGGAAGTCTGGCGACCGCACCCTCCTGACCTGCTACGCATATGGATTCTACCCCCGAGAAATCGAGGTGA
AATGGATCAGGAGTGGCGTGGAGATGCCCTTGGAGTGGAGTCAGCTCCTTCCCAATCCTGACGGAACCTA
TCAGATCAAGGCGACGGTGGAAGTTCAGGAGGGAGATGAAAAGAACATGTACGAATGTCAAGTGGAGCAC
AGCAGCCTGCCTGAGATTGTGACAGTGGTGTACAAGGAGAAGTCACCAGGACCCAGGATTGAAATCATTG
CTGGAGTGATCCTTGCAGATGTGCTTGCTGTGGGGCTTGCTGTTTTTTTAATTTGGTTCGCCTTTTTCAG
AGACAAGCATCCAGTAAAAGCTGAGGCTACGCTCCTTCGAGAGAAGGTCTTGCTGACTCGTCATCCAGCC
TCAGTTCTTCTGCCTGAAGATGCGGGAATTTTGGAAAGGAAGCTACTTTCAGCACCATCTAGTGAATGCA
GAAAC
>Amme-04|ID=138522053_mRNA
ATGCTCCGGGGTCTCCGCATGGATCTACTGCCCCCTCTCCTCCTGCTCCTGGGGGGGCTCTGGGCGCAGC
CCGCGAGGGCAGGGTCGCACTCCTACGGCTACTTCTACTCGTCCCTCTCGGAGGAGGTCCCGGGGGTCCC
CCGCTTCTCCGCGGTGGGGTTCGTGGATGACGTCCCCATCGCCGGGTACAGCAGCGAGACCCGCAGAGCG
GAGCCCCGGGCCCCCTGGATGCGGAAGATCGAGGACCCCCAGTACTGGGAGGAGGACACGGAGATCCTCC
GAGGAGCGGAGCAGGTGGAGAGGGCCAACGTGGGGATCGCGATGGAGCGAGTCAACCAGACCCGGGGTCT
GCACACGGTCCAGGTGATGTACGGCTGCGAGCTCCGGGGGGACGGCTCCATCGGGGGGTTCCGGCAGGAC
GCCTATGACGGGGAGGACCTCCTGAGCTTCGATAAGGACCGGATGAGGTTCATCGCCACCGCGAACCCGG
CCCGGCTCACCGCGGACCGATGGAACTCGGAGAAGATGGAAGCTCAGCGATGGAAGGCCTACCTGGAGGG
GACGTGCATCGAGTGGCTGCGGAAATACCTGCAATATGGGGAGGAGACCCTGCTCAGGAGAGTCCCCCCT
GGAACAATGGTTTCCAGAAGGAAGTCTGGCGACCGCAGCCTCCTGACCTGCTACGCATATGGGTTCTACC
CCCGAGAAATCGAGGTGAAATGGGTCAGGAATGGCGTTGAGATGCCCTTGGAGTGGAGTCAACTCCTTCC
CAATCCTGACGGAACCTATCAGATCAAGGCGACGGTGGAAGTTCAGGAGGGAGATAAAGAGAACATCTAC
AAATGTCAAGTGGAGCACAGCAGCCTGCCTGAGATTGTGACAGTGGTGTACGAGGAGAAGTCTCCAGGAC
CTAGCATTGGGCTCATTGCTGGAGTGATCATTGCAGTTGTGCTCGCTGTGGGGCTGGCTGCTTTCGGAGT
TTGGTATGCCTTTTTCAGAAACAAGCGTCCAGTAAAAGACGGCTACACTCCACCGAGAGAAGGTCCTGCT
GATGTCATCCAGCGCCTC
>Amme-05|ID=138522057_mRNA
ATGGGGGGAGTGCGCCTTTTACTCGCCCTCTTGGGGGGGCTCTGGGCACAGCCCGCGCGGGCAGGGTCGC
ACTCTTTCCGCGGGTTCTACTCGTCCCTCTCGGAGGAGGTCCCGGGGGTCCCCCGCTTCTCCGCGGTGGG
GTTCGTGGATGACGTCCCCATCGAGGGGTACAGCAGCGAGACCCGGAGGTGGGAGCCCCGGGCCCCCTGG
ATGCGGAAGATCGAGGACCCCCAGTACTGGGAGAGGAACACGGAGATCGCCCGAGGAGCGGAGCCGGGGA
TGAGGGCCAACGTGGGGATCGTGATGGAGCGAGTCAACCACACCCGGGGTCTGCACACGGTCCAGGTGAT
GTACGGCTGCGAGCTCCGGGGGGACGGCTCCATCGGGGGGTTCCGGCAGGACGCCTATGACGGGGAGGAC
TTCCTGAGCTTCGATAAGGACCAGATGAGGTTCATCGCCACCGCGACCCCGGCCCAGGTCTCCGCGGACC
GATTGAACTCGGAGAAGATGGAAGCTCAGAGACAGAAGGCCTTCCTGGAGGGGGAGTGCATCGAGTGGCT
GCAGAAATACCTGCAATATGGGGAGGAGACCCTGCTCAGGAGAGTCCCCCCTGGAACAATGGTTTCCAGA
AGGAAGTCTGGCGACCGCACCCTCCTGACCTGCTACGCATATGGATTCTACCCCCGAGAAATCGAGGTGA
AATGGATCAGGAGTGGCGTGGAGATGCCCTTGGAGTGGAGTCAGCTCCTTCCCAATCCTGACGGAACCTA
TCAGATCAAGGCGACGGTGGAAGTTCAGGAGGGAGATGAAAAGAACATGTACGAATGTCAAGTGGAGCAC
AGCAGCCTGCCTGAGATTGTGACAGTGGTGTACAAGGAGAAGTCTCCAGGACCTAGCATTGGGCTCATTG
CTGGAGTGGTCCTTGCAGTTGTGCTCGCTGTGGGGCTGGCTGCTTTCGGAGTTTGGTATGCCTTTTTCAG
AAACAAGCGTCCAGTAAAAGACGGCTACACTCCACCGAGAGAAGGTCCTGCTGACTCG
>Amme-06|ID=138522062_mRNA
ATGGGGGGAGTGCCTCTCTTACTCGCCCTCTTGGGGGCGCTCTGGGCGCAGTCCGCGCGGGCAGGGTCGC
ACTCTTTCCGCGGGTTCTACTCGTCCCTCTCAGAGGAGGTCCCGGGGGTCCCCCGCTTCTCCATAGTGGG
GTTCGTGGATGACGTCCCCATCGAGGGGTACAGCAGCGACACCCGCAGGCTGGAGCCCCGGGCCCCCTGG
ATGCGGAAGATCGAGGACCCCCAGTACTGGGAGAGGAACACGGAGAACGCCCGAGGAACGGAGCCGGTGA
TGAGGGCCGACGTCAAGACTGTGATGGGGCGAGTCAACCACACCCGGGGTCTGCACACGGTCCAGCAGAT
GTACGGCTGCGAGCTCCGGGGGGACGGCACCATCGGGGGGTTCCTGCAATACGCCTATGACGGGGGGGAC
TTCCTGAGCTTCGATAAGGACCAGATGAGGTTCATCGCCACCGCGACCCCGGCCCAGGTCTCCGCGGACC
GATGGAACTCGGAGAAGAGCATCGCTCAGCGATGGAAGGCCTCCCTGGAGGAGGAGTGCATCGAGTGGCT
GCGGAAATACCTGCATCACGGGAAGGAGAGCCTGCTCAGGAGAGTCCCCCCTGGAACAATGGTTTCCAGA
AGGAAGTCTGGCGACCGCACCCTCCTGACCTGCTACGCATATGGATTCTACCCCCGAGAAATCGAGGTGA
AATGGATCAGGAGTGGCGTGGAGATGCCCTTGGAGTGGAGTCAGCTCCTTCCCAATCCTGACGGAACCTA
TCAGATCAAGGCGACGGTGGAAGTTCAGGAGGGAGATGAAAAGAACATGTACGAATGTCAAGTGGAGCAC
AGCAGCCTGCCTGAGATTGTGACAGTGGTGTACAAGGAGAAGTCTCCAGGACCTAGCATTGGGCTCATTG
CTGGAGTGGTCCTTGCAGTTGTGCTCGCTGTGGGGCTGGCTGCTTTCGGAGTTTGGTACACCTTTTTCAG
AAACAAGCGTCCAGTAAAACATGGCTACACTCCACCGAGAGAAGGTCCTGCT
>Amme-07|ID=138522067_mRNA
ATGCTCCGGGGTCTCCGCATGGATTTACTGCCCCCTCTCCTCCTGCTCCTGGGGGGGCTCTGGGTGCAGC
CCGCGCGGGCAGGTTCGCACTCCTACCGCTGGTTCTACTCGTCCCTGTCGGAGGGGGTCCCCCGCTTCTC
CATAGTGGGGTTCGTGGATGACGTCCCCATCGCCGGGTACAGCAGCGACACCCGCAGGATGGAGCCCCGG
GCCCCCTGGGTGGAGAAGGCCGTGGACCCCCAGTACTGGGAGAGGAACACGGAGAGGGCCCGAGGAGTGG
AGCCGGCGCAGAGGGCCAACGTGGAGATTGCGATGGAGCGAGTCAACCAGACCCGGGGTCTGCACTCCTT
CCAGCTGATGTACGGCTGCGAGCTCCGGGGGGACGGCTCCATCGGGGGGTTCCAGCAATACGCCTATGAC
GGGGAGGACTTCCTGAGCTTCGATAAGGACCGGATGAGGTTCATCGCCACCGCGACCCCGGCCCGGCTCA
CCGCGGACCGATGGAACTCGGAGAAGATTCAAGCTCAGAGACAGAAGGCCTACCTGGAGGAGGAGTGCAT
CGAGTGGCTGCAGAAATACCTGCAATATGGGGAGGAGACCCTGCTCAGGAGAGTCCCCCCTGGAACAATG
GTTTCCAGAAGGAAGTCTGGCGACCGCACCCTCCTGACCTGCTACGCATATGGATTCTACCCCCGAGAAA
TCGAGGTGAAATGGATCAGGAGTGGCGTGGAGATGCCCTTGGAGTGGAGTCAGCTCCTTCCCAATCCTGA
CGGAACCTATCAGATCAAGGCGACGGTGGAAGTTCAGGAGGGAGATGAGAAGAACATGTACGAATGTCAA
GTGGAGCACAGCAGCCTGCCTGAGATTGTGACAGTGGTGTATGAGGAGAAGTCTCCAGGACCTAGCATTG
GGCTCATTGCTGGAGTGATCCTTGCAGTTGTGCTCGCTGTGGGGCTGGCTGCTTTCGGAGTTTGGTTTGC
CTTTTTCAGAAACAAGCGTCCAGTAAAAGACGGCTACACTCCACCGAGAGAAAGTCCTGCTGATGTCATC
CAGCGCCTC
>Amme-08-ORF|138522103_mRNA
ATGAGGCCAGGACTCTGCATACCTGCGGCCATTCTCTTTCTAATCGCCTGCTCTGCGGACGGGCACACAG
CTCCAGAAGTGGAATTTCTGAGTCTCCAGACTGGGTCTTCCTTCTACATCCCAGCCATGGGTGTATCCCC
TGCAGAGGTCTATTGGAACCCATCCTCCCCTCCCGGCTGCACAGGATCAACCATCATAAGTGTAATGCAG
GGAGTGGCCCGACCCTACACATTCCAGCTCCTGGGCCGAGTTGATGAGCGCCTGTCCAATGGAAGCATTG
TGATCCGCAGTCTACGGCCAGAGGATGCAGGGTTTTACGTGGTGTGTGCTGAGTCTTCCAGCACACCTGT
ACGAACCATCCTGCTAACTGTGACCGCTCCAGAAGTGCTCTTGAGACTCCAGACTGGGTCTTCCTTCTAC
ATCCCAGCCATGGGTTTATCCCCTGCAGAGGTCTATTGGAACCAAACCTCCCCTTCCAGCTGCACAGGAC
AAAGCATCATAAGTGTAATGCAGGGAGTGGCCCGACCCTTCACATACCAGCTCCTGGGCCGAGTTGATGA
GCGCCTGTCCAATGGAAGCATTGTGATCCGCAGTCTACGGCCAGAGGATGGAGGGTTTTACGTGGTGTGT
GCTGAGTCTTCCAGCACACCTGTACGAACCATCCTGCTAACTGTGGCCGGCTCTCCCTCTCTCCGCTACT
TTGTCTGGAGTCTCTCGGAGGAGGTCCCAGGTATCCCCCGCTTCTCCATAGTGGGGTTCCTGGATGATAT
CCCGATCCTCAGCTACAGCAGCGACTCCCAGAAGCTGGAGCCCCGGGGCCCTTTGGTGGAGAAGACCATG
GACCCCCAAGAGTGGGAGAGGGAGACAGACTTCGCAAAAGAAGCGGAGCGGGTGATGAGAGCAGAACTCC
TCACCGTTGGAAACAGACGCAACCACACAGAGGGTCTGCACACTGTCCAGGCGCTGATTGGGTGTACGCT
CCATACTGACCTCTCCATGAAGGGATTTTTGCAAGTCGCCTACGATGGGGAGGACCAATTCAGCTTTAAG
AAGAGCAAAGGAGAGTTGCACATGGATGGGAGCAGCCAGTACCAGTGGAACTCGCAACATAGTGCCTTTA
GCCAAGATCAGGCTGATGACCGTGAGAAAGAGTGCATAAAGAGGCTGCGGAAACTCCTGACGAATGGGGA
GGAGACCCTGCTCATGAGAGTTCCCCCTTCAACAAAGTTTTCCCGAAGGAAGTCTGGCGACCGCACCCTC
CTGATCTGCAACGCGTATGGATTCTACCCCCGAGAAATAGAAGTGAAATGGGTCAGAAATGGGGTCGAGA
TGCCCTCGGAGCAGAGTCCAATCCTCCCCAATCCTGACGGGACCTTCCAGATCAAGACGACGGTGGAAGT
TCAGGAGGGAGATGATAACATGTACAGCTGTCAGGTGGAGCACATCAGCCTCCTGGGGATTGTGACAGTG
GTGTACGATGAAAAGCAAACTCGCCACCGTGGTTGTCTGGTGGCGGCGGTGGTGTTGGTGGTGGGGATAG
CAGCAGCAGCAGAGGTCATTTGGGTGAATAAGAAGCATCGACAGCACCAATCCCTTGAGCTGCAGCCCTG
CAGGGGATCAAGTGAGGAGGAGGCTGGACAATCACCAGAGCCGCTACACAAGCACCTGCAGCAAAACGGT
GACACTGCTGTGGTCCAAGACTATCCACCCACATGTTTATCCACAGGAGAGAAATCTGATCACCAAGAAA
CTGCTCCGATATTATTGGAGAGAAATGATCCAGAAGGGAGAAATGGGTGGATTGTTTCTAATGGGGCCTC
AGGGAATCCGAGATTTTCTTCTGTGGGTTTAATA
