# Supplementary material for: Compact genomic architecture of the axolotl MHC region: setting the record straight
Source: Immunogenetics. 2025 Nov 15;77(1):33. doi: 10.1007/s00251-025-01391-x (PMC12619710; doi:10.1007/s00251-025-01391-x)
Supplement: Supplementary file 3 — (GFF84.6 KB) [file 251_2025_1391_MOESM4_ESM.gff]

##gff-version	3.1.16
##sequence	region	chr13	618255	840235601
NC_090938.1	Gnomon	gene	618255	673027	.	+	.	ID="138520708";Name="LAMTOR5";Note="NA"
NC_090938.1	Gnomon	gene	1069544	1075517	.	-	.	ID="138520709";Name="RBM15";Note="NA"
NC_090938.1	Gnomon	gene	1912306	2342448	.	-	.	ID="138520710";Name="KCNC4";Note="NA"
NC_090938.1	Gnomon	gene	2634711	2636342	.	+	.	ID="138522126";Name="-";Note="NA"
NC_090938.1	Gnomon	gene	3052204	3358605	.	-	.	ID="138520712";Name="STRIP1";Note="NA"
NC_090938.1	Gnomon	gene	3554229	3998819	.	-	.	ID="138520713";Name="AHCYL1";Note="NA"
NC_090938.1	Gnomon	gene	6376172	6843674	.	+	.	ID="138520716";Name="EPS8L3";Note="NA"
NC_090938.1	Gnomon	gene	6926530	6956879	.	-	.	ID="138520723";Name="GSTM3";Note="NA"
NC_090938.1	Gnomon	gene	7945298	8723524	.	-	.	ID="138520725";Name="AMPD2";Note="NA"
NC_090938.1	Gnomon	gene	8943566	9164336	.	+	.	ID="138520727";Name="GNAT2";Note="NA"
NC_090938.1	Gnomon	gene	9211802	9469583	.	-	.	ID="138520728";Name="GNAI3";Note="NA"
NC_090938.1	Gnomon	gene	10067939	10135519	.	-	.	ID="138520729";Name="GPR61";Note="NA"
NC_090938.1	Gnomon	gene	10715912	10866919	.	-	.	ID="138520732";Name="CYB561D1";Note="NA"
NC_090938.1	Gnomon	gene	10769739	10774459	.	+	.	ID="138520730";Name="AMIGO1";Note="NA"
NC_090938.1	Gnomon	gene	11319159	11425273	.	-	.	ID="138520733";Name="ATXN7L2";Note="NA"
NC_090938.1	Gnomon	gene	11583584	11732371	.	-	.	ID="138520734";Name="SYPL2";Note="NA"
NC_090938.1	Gnomon	gene	11825194	11933883	.	+	.	ID="138520735";Name="PSMA5";Note="NA"
NC_090938.1	Gnomon	gene	12064458	12291285	.	+	.	ID="138520736";Name="SORT1";Note="NA"
NC_090938.1	Gnomon	gene	12418129	12442992	.	+	.	ID="138520738";Name="NFYA";Note="NA"
NC_090938.1	Gnomon	gene	12725944	12758653	.	-	.	ID="138520742";Name="TREM2";Note="NA"
NC_090938.1	Gnomon	gene	13254517	13430719	.	-	.	ID="138520744";Name="NCR2";Note="NA"
NC_090938.1	Gnomon	gene	17634380	17967163	.	+	.	ID="138520745";Name="FOXP4";Note="NA"
NC_090938.1	Gnomon	gene	18177211	18397959	.	+	.	ID="138520746";Name="MDFI";Note="NA"
NC_090938.1	Gnomon	gene	19644507	20064937	.	+	.	ID="138520747";Name="TFEB";Note="NA"
NC_090938.1	Gnomon	gene	20141497	20307103	.	+	.	ID="138520748";Name="FRS3";Note="NA"
NC_090938.1	Gnomon	gene	20292385	20404716	.	+	.	ID="138520749";Name="PGC";Note="NA"
NC_090938.1	Gnomon	gene	22257549	22841552	.	-	.	ID="138520753";Name="USP49";Note="NA"
NC_090938.1	Gnomon	gene	22950416	22965240	.	-	.	ID="138520755";Name="MED20";Note="NA"
NC_090938.1	Gnomon	gene	23094450	23104311	.	+	.	ID="138520756";Name="BYSL";Note="NA"
NC_090938.1	Gnomon	gene	23606167	23701637	.	-	.	ID="138520757";Name="CCND3";Note="NA"
NC_090938.1	Gnomon	gene	24105745	24174855	.	+	.	ID="138520758";Name="TAF8";Note="NA"
NC_090938.1	Gnomon	gene	24253636	24268907	.	-	.	ID="138520058";Name="OVGP1";Note="NA"
NC_090938.1	Gnomon	gene	25632297	25675063	.	-	.	ID="138520762";Name="PIFO";Note="NA"
NC_090938.1	Gnomon	gene	25761702	25768053	.	-	.	ID="138520062";Name="CHIA";Note="NA"
NC_090938.1	Gnomon	gene	26176803	26314255	.	-	.	ID="138520766";Name="SDPR";Note="NA"
NC_090938.1	Gnomon	gene	26559636	26896315	.	-	.	ID="138520768";Name="CHIT1";Note="NA"
NC_090938.1	Gnomon	gene	28995204	28999102	.	+	.	ID="138520777";Name="BTG2";Note="NA"
NC_090938.1	Gnomon	gene	29743213	30085084	.	-	.	ID="138520778";Name="FMOD";Note="NA"
NC_090938.1	Gnomon	gene	30634155	30718246	.	+	.	ID="138520781";Name="PRELP";Note="NA"
NC_090938.1	Gnomon	gene	30775006	30833118	.	+	.	ID="138520782";Name="OPTC";Note="NA"
NC_090938.1	Gnomon	gene	31114194	31917719	.	-	.	ID="138520783";Name="ATP2B4";Note="NA"
NC_090938.1	Gnomon	gene	33245678	33261591	.	+	.	ID="138520785";Name="ZBED6";Note="NA"
NC_090938.1	Gnomon	gene	33417729	33609325	.	+	.	ID="138520786";Name="ZC3H11A";Note="NA"
NC_090938.1	Gnomon	gene	33715109	33899402	.	-	.	ID="138520788";Name="SOX13";Note="NA"
NC_090938.1	Gnomon	gene	34317034	34326237	.	-	.	ID="138520791";Name="SNRPE";Note="NA"
NC_090938.1	Gnomon	gene	34368709	34543119	.	-	.	ID="138520792";Name="ETNK2";Note="NA"
NC_090938.1	Gnomon	gene	34621564	34725329	.	-	.	ID="138520793";Name="REN";Note="NA"
NC_090938.1	Gnomon	gene	35291106	35319438	.	-	.	ID="138520071";Name="GOLT1A";Note="NA"
NC_090938.1	Gnomon	gene	35344830	35584943	.	-	.	ID="138520794";Name="PLEKHA6";Note="NA"
NC_090938.1	Gnomon	gene	36177057	36194219	.	-	.	ID="138520796";Name="PPP1R15B";Note="NA"
NC_090938.1	Gnomon	gene	36394603	36859351	.	-	.	ID="138520797";Name="PIK3C2B";Note="NA"
NC_090938.1	Gnomon	gene	37022814	37192615	.	+	.	ID="138520798";Name="MDM4";Note="NA"
NC_090938.1	Gnomon	gene	37465484	37675657	.	-	.	ID="138520800";Name="LRRN2";Note="NA"
NC_090938.1	Gnomon	gene	39822892	40510582	.	+	.	ID="138520801";Name="NFASC";Note="NA"
NC_090938.1	Gnomon	gene	41183831	41369052	.	+	.	ID="138520803";Name="CNTN2";Note="NA"
NC_090938.1	Gnomon	gene	41671551	41674214	.	-	.	ID="138520074";Name="TMEM81";Note="NA"
NC_090938.1	Gnomon	gene	41758999	41863437	.	-	.	ID="138520804";Name="RBBP5";Note="NA"
NC_090938.1	Gnomon	gene	41982837	42290065	.	-	.	ID="138520806";Name="DSTYK";Note="NA"
NC_090938.1	Gnomon	gene	42648131	43392565	.	+	.	ID="138520807";Name="TMCC2";Note="NA"
NC_090938.1	Gnomon	gene	44769356	44794157	.	-	.	ID="138520809";Name="NUAK2";Note="NA"
NC_090938.1	Gnomon	gene	45079819	45159209	.	-	.	ID="138520810";Name="KLHDC8A";Note="NA"
NC_090938.1	Gnomon	gene	46823608	47338309	.	+	.	ID="138520813";Name="CDK18";Note="NA"
NC_090938.1	Gnomon	gene	47509461	47848670	.	+	.	ID="138520814";Name="MFSD4";Note="NA"
NC_090938.1	Gnomon	gene	47980266	48073938	.	+	.	ID="138520816";Name="ELK4";Note="NA"
NC_090938.1	Gnomon	gene	48142045	48156598	.	-	.	ID="138520817";Name="KLF15";Note="NA"
NC_090938.1	Gnomon	gene	48258267	48301318	.	-	.	ID="138520818";Name="SLC45A3";Note="NA"
NC_090938.1	Gnomon	gene	48726289	48742514	.	-	.	ID="138520820";Name="NUCKS1";Note="NA"
NC_090938.1	Gnomon	gene	48786213	48895353	.	-	.	ID="138520822";Name="RAB29";Note="NA"
NC_090938.1	Gnomon	gene	49033552	49107637	.	-	.	ID="138520823";Name="SLC41A1";Note="NA"
NC_090938.1	Gnomon	gene	49193255	49298800	.	-	.	ID="138520824";Name="PM20D1";Note="NA"
NC_090938.1	Gnomon	gene	49382434	49883609	.	-	.	ID="138520825";Name="SLC26A9";Note="NA"
NC_090938.1	Gnomon	gene	50461879	50527492	.	-	.	ID="138520826";Name="RAB7B";Note="NA"
NC_090938.1	Gnomon	gene	50649190	50936847	.	-	.	ID="138520076";Name="CTSE";Note="NA"
NC_090938.1	Gnomon	gene	51027540	51061020	.	-	.	ID="138520827";Name="AVPR1B";Note="NA"
NC_090938.1	Gnomon	gene	51552435	51603096	.	-	.	ID="138520228";Name="FAM72A";Note="NA"
NC_090938.1	Gnomon	gene	51627657	52028151	.	+	.	ID="138520830";Name="SRGAP2";Note="NA"
NC_090938.1	Gnomon	gene	52102401	52271677	.	+	.	ID="138520831";Name="IKBKE";Note="NA"
NC_090938.1	Gnomon	gene	52318378	52596204	.	+	.	ID="138520832";Name="RASSF5";Note="NA"
NC_090938.1	Gnomon	gene	52619720	52781284	.	-	.	ID="138520834";Name="EIF2D";Note="NA"
NC_090938.1	Gnomon	gene	52986712	53064997	.	+	.	ID="138520835";Name="DYRK3";Note="NA"
NC_090938.1	Gnomon	gene	53494051	53611999	.	+	.	ID="138520837";Name="MAPKAPK2";Note="NA"
NC_090938.1	Gnomon	gene	53895755	53912309	.	-	.	ID="138520838";Name="IL10";Note="NA"
NC_090938.1	Gnomon	gene	54669333	54698440	.	+	.	ID="138520230";Name="IL20";Note="NA"
NC_090938.1	Gnomon	gene	55378998	55481167	.	-	.	ID="138520840";Name="PIGR";Note="NA"
NC_090938.1	Gnomon	gene	57270203	57579756	.	-	.	ID="138520847";Name="cd55";Note="NA"
NC_090938.1	Gnomon	gene	57650333	57681816	.	-	.	ID="138520849";Name="YOD1";Note="NA"
NC_090938.1	Gnomon	gene	57754989	57892489	.	+	.	ID="138520851";Name="PFKFB2";Note="NA"
NC_090938.1	Gnomon	gene	59571066	60194759	.	+	.	ID="138520856";Name="CD55";Note="NA"
NC_090938.1	Gnomon	gene	61452892	61595560	.	-	.	ID="138520860";Name="CD34";Note="NA"
NC_090938.1	Gnomon	gene	62426052	62488780	.	+	.	ID="138520861";Name="SMYD3";Note="NA"
NC_090938.1	Gnomon	gene	63067992	63636780	.	-	.	ID="138520866";Name="PLXNA2";Note="NA"
NC_090938.1	Gnomon	gene	69986190	69992219	.	+	.	ID="138520257";Name="ADORA3";Note="NA"
NC_090938.1	Gnomon	gene	70044043	70045014	.	+	.	ID="138520258";Name="VN1R1";Note="NA"
NC_090938.1	Gnomon	gene	70254814	70441011	.	+	.	ID="138520868";Name="CAMK1G";Note="NA"
NC_090938.1	Gnomon	gene	70446305	70595930	.	-	.	ID="138520870";Name="LAMB3";Note="NA"
NC_090938.1	Gnomon	gene	70833721	70835856	.	+	.	ID="138520871";Name="G0S2";Note="NA"
NC_090938.1	Gnomon	gene	71118580	71196914	.	-	.	ID="138520873";Name="HSD11B1";Note="NA"
NC_090938.1	Gnomon	gene	71379211	71627262	.	+	.	ID="138520875";Name="TRAF3IP3";Note="NA"
NC_090938.1	Gnomon	gene	71634588	71636711	.	-	.	ID="138520877";Name="C1orf74";Note="NA"
NC_090938.1	Gnomon	gene	71734740	71861147	.	-	.	ID="138520879";Name="IRF6";Note="NA"
NC_090938.1	Gnomon	gene	72130214	72218785	.	+	.	ID="138520880";Name="GUCA1B";Note="NA"
NC_090938.1	Gnomon	gene	72248255	72366474	.	-	.	ID="138520881";Name="GUCA1A";Note="NA"
NC_090938.1	Gnomon	gene	73157610	73335728	.	-	.	ID="138520883";Name="WDR77";Note="NA"
NC_090938.1	Gnomon	gene	73411378	73460857	.	+	.	ID="138520884";Name="ATP5F1";Note="NA"
NC_090938.1	Gnomon	gene	74039281	74218346	.	+	.	ID="138520889";Name="CD300LB";Note="NA"
NC_090938.1	Gnomon	gene	75029777	75339487	.	+	.	ID="138520893";Name="RAP1A";Note="NA"
NC_090938.1	Gnomon	gene	75782408	75796941	.	-	.	ID="138520894";Name="FAM212B";Note="NA"
NC_090938.1	Gnomon	gene	76139491	76580205	.	+	.	ID="138520897";Name="DDX20";Note="NA"
NC_090938.1	Gnomon	gene	76813166	77765668	.	-	.	ID="138520899";Name="KCND3";Note="NA"
NC_090938.1	Gnomon	gene	82513232	82716289	.	+	.	ID="138520900";Name="CTTNBP2NL";Note="NA"
NC_090938.1	Gnomon	gene	83450509	83705709	.	+	.	ID="138520902";Name="WNT2B";Note="NA"
NC_090938.1	Gnomon	gene	83878500	84306378	.	-	.	ID="138520903";Name="ST7";Note="NA"
NC_090938.1	Gnomon	gene	84418736	84578381	.	+	.	ID="138520904";Name="CAPZA1";Note="NA"
NC_090938.1	Gnomon	gene	84707898	84903934	.	+	.	ID="138520905";Name="MOV10";Note="NA"
NC_090938.1	Gnomon	gene	85079453	85243028	.	-	.	ID="138520906";Name="RHOC";Note="NA"
NC_090938.1	Gnomon	gene	85558881	85796847	.	-	.	ID="138520908";Name="PPM1J";Note="NA"
NC_090938.1	Gnomon	gene	86169729	86232932	.	+	.	ID="138520912";Name="Cyp2g1";Note="NA"
NC_090938.1	Gnomon	gene	89483875	89509273	.	-	.	ID="138520919";Name="CYP2A6";Note="NA"
NC_090938.1	Gnomon	gene	89737115	89825080	.	+	.	ID="138520918";Name="CYP2C18";Note="NA"
NC_090938.1	Gnomon	gene	91351936	91814881	.	+	.	ID="138520926";Name="FAM19A3";Note="NA"
NC_090938.1	Gnomon	gene	94182353	94200957	.	-	.	ID="138520927";Name="SLC16A1";Note="NA"
NC_090938.1	Gnomon	gene	95070388	95345009	.	+	.	ID="138520928";Name="LRIG2";Note="NA"
NC_090938.1	Gnomon	gene	96612258	97614794	.	+	.	ID="138520931";Name="MAGI3";Note="NA"
NC_090938.1	Gnomon	gene	97636433	98166474	.	-	.	ID="138520932";Name="PHTF1";Note="NA"
NC_090938.1	Gnomon	gene	98392310	98529302	.	-	.	ID="138520933";Name="RSBN1";Note="NA"
NC_090938.1	Gnomon	gene	98588049	99439692	.	-	.	ID="138520934";Name="PTPN22";Note="NA"
NC_090938.1	Gnomon	gene	99946388	100039125	.	+	.	ID="138520937";Name="AP4B1";Note="NA"
NC_090938.1	Gnomon	gene	100104590	100233937	.	+	.	ID="138520938";Name="DCLRE1B";Note="NA"
NC_090938.1	Gnomon	gene	100908283	101321511	.	+	.	ID="138520942";Name="HIPK1";Note="NA"
NC_090938.1	Gnomon	gene	101468051	101507725	.	-	.	ID="138520943";Name="OLFML3";Note="NA"
NC_090938.1	Gnomon	gene	103207868	104051776	.	-	.	ID="138520944";Name="SYT6";Note="NA"
NC_090938.1	Gnomon	gene	105631466	106990230	.	-	.	ID="138520945";Name="TRIM33";Note="NA"
NC_090938.1	Gnomon	gene	107609705	107692091	.	-	.	ID="138520947";Name="BCAS2";Note="NA"
NC_090938.1	Gnomon	gene	107886798	108289391	.	-	.	ID="138520948";Name="DENND2C";Note="NA"
NC_090938.1	Gnomon	gene	108988427	111560179	.	-	.	ID="138520949";Name="AMPD1";Note="NA"
NC_090938.1	Gnomon	gene	112304059	112549366	.	-	.	ID="138520952";Name="NRAS";Note="NA"
NC_090938.1	Gnomon	gene	112972575	114357096	.	-	.	ID="138520954";Name="CSDE1";Note="NA"
NC_090938.1	Gnomon	gene	114634258	114770127	.	-	.	ID="138520955";Name="SIKE1";Note="NA"
NC_090938.1	Gnomon	gene	115141280	115445308	.	+	.	ID="138520956";Name="Nr1h5";Note="NA"
NC_090938.1	Gnomon	gene	119617774	120819932	.	+	.	ID="138520957";Name="SYCP1";Note="NA"
NC_090938.1	Gnomon	gene	121427149	121514099	.	+	.	ID="138520958";Name="PI16";Note="NA"
NC_090938.1	Gnomon	gene	122219464	123407217	.	-	.	ID="138520960";Name="MTCH1";Note="NA"
NC_090938.1	Gnomon	gene	123662030	124076884	.	+	.	ID="138520961";Name="FGD2";Note="NA"
NC_090938.1	Gnomon	gene	124714041	124718425	.	+	.	ID="138520964";Name="PIM1";Note="NA"
NC_090938.1	Gnomon	gene	124873461	125329253	.	+	.	ID="138520965";Name="TBC1D22B";Note="NA"
NC_090938.1	Gnomon	gene	125575564	126371435	.	-	.	ID="138520966";Name="BRPF3";Note="NA"
NC_090938.1	Gnomon	gene	126613699	126921513	.	-	.	ID="138520968";Name="MAPK13";Note="NA"
NC_090938.1	Gnomon	gene	127100100	127476418	.	-	.	ID="138520969";Name="MAPK14";Note="NA"
NC_090938.1	Gnomon	gene	127944384	131340835	.	+	.	ID="138520970";Name="SLC26A8";Note="NA"
NC_090938.1	Gnomon	gene	131714950	132648945	.	+	.	ID="138520971";Name="SRPK1";Note="NA"
NC_090938.1	Gnomon	gene	132786237	132892840	.	-	.	ID="138520972";Name="LHFPL5";Note="NA"
NC_090938.1	Gnomon	gene	132930618	132990522	.	+	.	ID="138520094";Name="CLPS";Note="NA"
NC_090938.1	Gnomon	gene	133455095	134024409	.	+	.	ID="138520973";Name="FKBP5";Note="NA"
NC_090938.1	Gnomon	gene	134168138	134935657	.	+	.	ID="138520974";Name="TULP1";Note="NA"
NC_090938.1	Gnomon	gene	135328324	135629549	.	+	.	ID="138520975";Name="TEAD3";Note="NA"
NC_090938.1	Gnomon	gene	135838725	135967586	.	+	.	ID="138520976";Name="SMPD2";Note="NA"
NC_090938.1	Gnomon	gene	135992353	136002313	.	-	.	ID="138520979";Name="mical3";Note="NA"
NC_090938.1	Gnomon	gene	136020873	136207213	.	-	.	ID="138520978";Name="MICAL1";Note="NA"
NC_090938.1	Gnomon	gene	136907715	137074444	.	-	.	ID="138520981";Name="FANCE";Note="NA"
NC_090938.1	Gnomon	gene	137329857	137437358	.	-	.	ID="138520984";Name="PPARD";Note="NA"
NC_090938.1	Gnomon	gene	137642385	138038536	.	-	.	ID="138520985";Name="DEF6";Note="NA"
NC_090938.1	Gnomon	gene	138169572	138454327	.	-	.	ID="138520986";Name="ZNF76";Note="NA"
NC_090938.1	Gnomon	gene	138616762	139402684	.	-	.	ID="138520987";Name="SCUBE3";Note="NA"
NC_090938.1	Gnomon	gene	140801294	141044597	.	+	.	ID="138520990";Name="TCP11";Note="NA"
NC_090938.1	Gnomon	gene	141155169	142011136	.	-	.	ID="138520991";Name="ANKS1A";Note="NA"
NC_090938.1	Gnomon	gene	142280709	142582818	.	+	.	ID="138520994";Name="TAF11";Note="NA"
NC_090938.1	Gnomon	gene	142609613	143092140	.	-	.	ID="138520996";Name="UHRF1BP1";Note="NA"
NC_090938.1	Gnomon	gene	143364603	143423227	.	-	.	ID="138520997";Name="SNRPC";Note="NA"
NC_090938.1	Gnomon	gene	144083589	144478872	.	+	.	ID="138520999";Name="C6orf106";Note="NA"
NC_090938.1	Gnomon	gene	145076363	145143510	.	+	.	ID="138521000";Name="SPDEF";Note="NA"
NC_090938.1	Gnomon	gene	145228245	145363337	.	-	.	ID="138521001";Name="PACSIN1";Note="NA"
NC_090938.1	Gnomon	gene	145833531	145851631	.	+	.	ID="138521005";Name="RPS10";Note="NA"
NC_090938.1	Gnomon	gene	146290988	146678472	.	+	.	ID="138521004";Name="NUDT3";Note="NA"
NC_090938.1	Gnomon	gene	146957542	146967128	.	+	.	ID="138521006";Name="AI413582";Note="NA"
NC_090938.1	Gnomon	gene	146991083	147100582	.	-	.	ID="138521007";Name="HMGA1";Note="NA"
NC_090938.1	Gnomon	gene	151225338	152669461	.	+	.	ID="138521010";Name="GRM4";Note="NA"
NC_090938.1	Gnomon	gene	157604995	157616773	.	+	.	ID="138520096";Name="MLN";Note="NA"
NC_090938.1	Gnomon	gene	157807556	157926925	.	+	.	ID="138521012";Name="LEMD2";Note="NA"
NC_090938.1	Gnomon	gene	158588402	158686956	.	+	.	ID="138521013";Name="IP6K3";Note="NA"
NC_090938.1	Gnomon	gene	159000884	159093419	.	+	.	ID="138521014";Name="UQCC2";Note="NA"
NC_090938.1	Gnomon	gene	159130438	159641304	.	-	.	ID="138521016";Name="ITPR3";Note="NA"
NC_090938.1	Gnomon	gene	160159078	160283608	.	-	.	ID="138521017";Name="Ggnbp1";Note="NA"
NC_090938.1	Gnomon	gene	160325125	160480442	.	+	.	ID="138521018";Name="BAK1";Note="NA"
NC_090938.1	Gnomon	gene	160514597	160554928	.	+	.	ID="138521019";Name="TSPO";Note="NA"
NC_090938.1	Gnomon	gene	160666902	160713317	.	+	.	ID="138521020";Name="APOBEC2";Note="NA"
NC_090938.1	Gnomon	gene	160713449	160844584	.	-	.	ID="138521021";Name="OARD1";Note="NA"
NC_090938.1	Gnomon	gene	161428779	161472203	.	-	.	ID="138521024";Name="C1orf106";Note="NA"
NC_090938.1	Gnomon	gene	161857156	161861545	.	-	.	ID="138522110";Name="GPR25";Note="NA"
NC_090938.1	Gnomon	gene	162357927	162418653	.	+	.	ID="138521027";Name="TMEM167B";Note="NA"
NC_090938.1	Gnomon	gene	162711509	162738516	.	-	.	ID="138521030";Name="C1orf194";Note="NA"
NC_090938.1	Gnomon	gene	163620076	163904268	.	-	.	ID="138521032";Name="NGF";Note="NA"
NC_090938.1	Gnomon	gene	168146183	168147875	.	-	.	ID="138520102";Name="KCNA10";Note="NA"
NC_090938.1	Gnomon	gene	171906059	171912252	.	-	.	ID="138521033";Name="KCNA2";Note="NA"
NC_090938.1	Gnomon	gene	172380746	172660219	.	-	.	ID="138521035";Name="KCNA3";Note="NA"
NC_090938.1	Gnomon	gene	173701240	173758590	.	+	.	ID="138521036";Name="RPLP2";Note="NA"
NC_090938.1	Gnomon	gene	173811869	174036245	.	+	.	ID="138521037";Name="PNPLA1";Note="NA"
NC_090938.1	Gnomon	gene	174630323	174980055	.	-	.	ID="138521040";Name="STK38";Note="NA"
NC_090938.1	Gnomon	gene	175467567	175474202	.	+	.	ID="138521042";Name="SRSF3";Note="NA"
NC_090938.1	Gnomon	gene	176124528	176187989	.	+	.	ID="138521045";Name="CDKN1A";Note="NA"
NC_090938.1	Gnomon	gene	176315155	176666040	.	+	.	ID="138521046";Name="RAB44";Note="NA"
NC_090938.1	Gnomon	gene	176782487	176953991	.	+	.	ID="138521047";Name="CD53";Note="NA"
NC_090938.1	Gnomon	gene	177292562	177749921	.	+	.	ID="138521048";Name="TSPAN2";Note="NA"
NC_090938.1	Gnomon	gene	177798663	178130383	.	+	.	ID="138521049";Name="PLSCR1";Note="NA"
NC_090938.1	Gnomon	gene	178219412	178380932	.	+	.	ID="138521050";Name="SLC25A18";Note="NA"
NC_090938.1	Gnomon	gene	178444587	178449506	.	-	.	ID="138520105";Name="TSHB";Note="NA"
NC_090938.1	Gnomon	gene	179566186	180104699	.	+	.	ID="138521053";Name="SHISA4";Note="NA"
NC_090938.1	Gnomon	gene	180241270	180382009	.	-	.	ID="138521054";Name="LMOD1";Note="NA"
NC_090938.1	Gnomon	gene	180539686	180613843	.	+	.	ID="138521055";Name="TIMM17A";Note="NA"
NC_090938.1	Gnomon	gene	185776586	185960296	.	+	.	ID="138521061";Name="RNPEP";Note="NA"
NC_090938.1	Gnomon	gene	186685183	186707073	.	+	.	ID="138521062";Name="ELF3";Note="NA"
NC_090938.1	Gnomon	gene	189440610	189467480	.	+	.	ID="138521064";Name="GPR37L1";Note="NA"
NC_090938.1	Gnomon	gene	189722517	189961130	.	-	.	ID="138521065";Name="ARL8A";Note="NA"
NC_090938.1	Gnomon	gene	190089593	190391956	.	-	.	ID="138521066";Name="PTPN7";Note="NA"
NC_090938.1	Gnomon	gene	190875674	191474690	.	+	.	ID="138521067";Name="PTPRB";Note="NA"
NC_090938.1	Gnomon	gene	191843258	192414923	.	+	.	ID="138521069";Name="LGR6";Note="NA"
NC_090938.1	Gnomon	gene	192462595	192738346	.	-	.	ID="138521070";Name="UBE2T";Note="NA"
NC_090938.1	Gnomon	gene	193140618	193916050	.	+	.	ID="138521072";Name="PPP1R12B";Note="NA"
NC_090938.1	Gnomon	gene	194675861	196038009	.	+	.	ID="138521074";Name="SYT2";Note="NA"
NC_090938.1	Gnomon	gene	196314421	196541355	.	-	.	ID="138521075";Name="NAV1";Note="NA"
NC_090938.1	Gnomon	gene	197842011	197927788	.	+	.	ID="138521076";Name="CSRP1";Note="NA"
NC_090938.1	Gnomon	gene	198182465	198200303	.	+	.	ID="138521077";Name="PHLDA3";Note="NA"
NC_090938.1	Gnomon	gene	198790072	198821699	.	+	.	ID="138521078";Name="TNNI1";Note="NA"
NC_090938.1	Gnomon	gene	198987104	199212682	.	+	.	ID="138521079";Name="LAD1";Note="NA"
NC_090938.1	Gnomon	gene	199289578	199390663	.	+	.	ID="138521081";Name="TNNT2";Note="NA"
NC_090938.1	Gnomon	gene	199619446	199858634	.	-	.	ID="138521082";Name="PKP1";Note="NA"
NC_090938.1	Gnomon	gene	200825428	201124873	.	-	.	ID="138521084";Name="IGFN1";Note="NA"
NC_090938.1	Gnomon	gene	201896494	201897093	.	+	.	ID="138520284";Name="ASCL5";Note="NA"
NC_090938.1	Gnomon	gene	201994103	202590690	.	+	.	ID="138521086";Name="CACNA1S";Note="NA"
NC_090938.1	Gnomon	gene	202950808	203364815	.	+	.	ID="138521087";Name="KIF21B";Note="NA"
NC_090938.1	Gnomon	gene	204146563	205350395	.	-	.	ID="138521088";Name="CPNE5";Note="NA"
NC_090938.1	Gnomon	gene	205746051	205794699	.	-	.	ID="138521090";Name="PPIL1";Note="NA"
NC_090938.1	Gnomon	gene	206210493	206659550	.	-	.	ID="138521092";Name="CELSR2";Note="NA"
NC_090938.1	Gnomon	gene	207010131	207355684	.	-	.	ID="138521094";Name="SARS";Note="NA"
NC_090938.1	Gnomon	gene	207486932	208037237	.	-	.	ID="138521096";Name="KIAA1324";Note="NA"
NC_090938.1	Gnomon	gene	209601599	209845930	.	+	.	ID="138521100";Name="CEPT1";Note="NA"
NC_090938.1	Gnomon	gene	209917059	210881820	.	-	.	ID="138521102";Name="DENND2D";Note="NA"
NC_090938.1	Gnomon	gene	215802985	216026546	.	+	.	ID="138521106";Name="MYBPH";Note="NA"
NC_090938.1	Gnomon	gene	216679818	217006145	.	-	.	ID="138521107";Name="ADORA1";Note="NA"
NC_090938.1	Gnomon	gene	220487390	220507319	.	+	.	ID="138521110";Name="MYOG";Note="NA"
NC_090938.1	Gnomon	gene	220572827	223363125	.	-	.	ID="138521112";Name="PPFIA4";Note="NA"
NC_090938.1	Gnomon	gene	224967737	225140401	.	+	.	ID="138521113";Name="TMEM183A";Note="NA"
NC_090938.1	Gnomon	gene	228053585	228356992	.	+	.	ID="138521115";Name="MGAT4C";Note="NA"
NC_090938.1	Gnomon	gene	229767730	230125284	.	+	.	ID="138521119";Name="CYB5R1";Note="NA"
NC_090938.1	Gnomon	gene	230290088	230292696	.	-	.	ID="138521120";Name="REP15";Note="NA"
NC_090938.1	Gnomon	gene	230589045	230975125	.	+	.	ID="138521121";Name="ADIPOR1";Note="NA"
NC_090938.1	Gnomon	gene	231291364	232899701	.	+	.	ID="138521123";Name="KLHL12";Note="NA"
NC_090938.1	Gnomon	gene	233212451	233248317	.	+	.	ID="138521124";Name="RABIF";Note="NA"
NC_090938.1	Gnomon	gene	233544735	234836558	.	+	.	ID="138521126";Name="KDM5B";Note="NA"
NC_090938.1	Gnomon	gene	235071320	235091430	.	-	.	ID="138521127";Name="NOP10";Note="NA"
NC_090938.1	Gnomon	gene	235194175	236098687	.	+	.	ID="138521128";Name="IPO9";Note="NA"
NC_090938.1	Gnomon	gene	236825641	237427478	.	-	.	ID="138521130";Name="ACTR6";Note="NA"
NC_090938.1	Gnomon	gene	238272951	238706288	.	-	.	ID="138521132";Name="ZNF219";Note="NA"
NC_090938.1	Gnomon	gene	240396305	240451353	.	+	.	ID="138520123";Name="TPPP2";Note="NA"
NC_090938.1	Gnomon	gene	240601224	241108337	.	-	.	ID="138521137";Name="ARHGEF40";Note="NA"
NC_090938.1	Gnomon	gene	242039275	242336984	.	-	.	ID="138521143";Name="NDRG2";Note="NA"
NC_090938.1	Gnomon	gene	243415244	243542184	.	-	.	ID="138520295";Name="OR10AG1";Note="NA"
NC_090938.1	Gnomon	gene	244374517	244374976	.	+	.	ID="138521144";Name="RPL10A";Note="NA"
NC_090938.1	Gnomon	gene	245302213	245303157	.	-	.	ID="138520303";Name="OR4E2";Note="NA"
NC_090938.1	Gnomon	gene	246095706	246096647	.	-	.	ID="138520305";Name="OR5V1";Note="EX1"
NC_090938.1	Gnomon	gene	246392318	246456451	.	+	.	ID="138521145";Name="HNRNPC";Note="NA"
NC_090938.1	Gnomon	gene	246930575	247280590	.	-	.	ID="138521146";Name="TMEM55B";Note="NA"
NC_090938.1	Gnomon	gene	247402785	247552611	.	-	.	ID="138521147";Name="VWA5A";Note="NA"
NC_090938.1	Gnomon	gene	251169228	251424452	.	-	.	ID="138521150";Name="PNP";Note="NA"
NC_090938.1	Gnomon	gene	264345122	264392717	.	+	.	ID="138520126";Name="SLC12A3";Note="NA"
NC_090938.1	Gnomon	gene	265009394	265720024	.	+	.	ID="138521165";Name="KLHL33";Note="NA"
NC_090938.1	Gnomon	gene	266417765	266418712	.	+	.	ID="138520317";Name="OR6B1";Note="NA"
NC_090938.1	Gnomon	gene	267632587	267633516	.	+	.	ID="138520320";Name="OR10G7";Note="NA"
NC_090938.1	Gnomon	gene	282450457	282759152	.	+	.	ID="138520130";Name="NUTM1";Note="NA"
NC_090938.1	Gnomon	gene	283184728	285268788	.	-	.	ID="138521171";Name="LPCAT4";Note="NA"
NC_090938.1	Gnomon	gene	310967452	314147855	.	+	.	ID="138521173";Name="SLC12A6";Note="NA"
NC_090938.1	Gnomon	gene	314333607	314952914	.	-	.	ID="138521175";Name="EMC4";Note="NA"
NC_090938.1	Gnomon	gene	314854621	316920040	.	+	.	ID="138521174";Name="SDR39U1";Note="NA"
NC_090938.1	Gnomon	gene	320222969	321333233	.	-	.	ID="138521179";Name="ADCY4";Note="NA"
NC_090938.1	Gnomon	gene	325226593	325656264	.	-	.	ID="138521182";Name="RIPK3";Note="NA"
NC_090938.1	Gnomon	gene	325845227	326734532	.	-	.	ID="138521184";Name="NFATC4";Note="NA"
NC_090938.1	Gnomon	gene	328323373	328493791	.	-	.	ID="138521186";Name="LTB4R";Note="NA"
NC_090938.1	Gnomon	gene	328520946	328657075	.	+	.	ID="138520338";Name="ALDH1A1";Note="NA"
NC_090938.1	Gnomon	gene	329925923	329933133	.	-	.	ID="138521188";Name="LTB4R2";Note="NA"
NC_090938.1	Gnomon	gene	332435600	332446145	.	+	.	ID="138521190";Name="ERVFRD-1";Note="NA"
NC_090938.1	Gnomon	gene	336018208	337371897	.	+	.	ID="138521193";Name="CDH24";Note="NA"
NC_090938.1	Gnomon	gene	338138975	338139877	.	+	.	ID="138520343";Name="PSMB11";Note="NA"
NC_090938.1	Gnomon	gene	338927206	339043344	.	+	.	ID="138521195";Name="PSMB5";Note="NA"
NC_090938.1	Gnomon	gene	339389454	340270954	.	+	.	ID="138521196";Name="C14orf93";Note="NA"
NC_090938.1	Gnomon	gene	340398343	340552603	.	+	.	ID="138521197";Name="AJUBA";Note="NA"
NC_090938.1	Gnomon	gene	340744234	341589402	.	+	.	ID="138521198";Name="HAUS4";Note="NA"
NC_090938.1	Gnomon	gene	343032630	343663210	.	+	.	ID="138521200";Name="PRMT5";Note="NA"
NC_090938.1	Gnomon	gene	343714452	344959410	.	+	.	ID="138521202";Name="RBM23";Note="NA"
NC_090938.1	Gnomon	gene	345879037	346321129	.	-	.	ID="138521203";Name="REM2";Note="NA"
NC_090938.1	Gnomon	gene	347151283	347719295	.	-	.	ID="138521205";Name="LRP10";Note="NA"
NC_090938.1	Gnomon	gene	347719502	347779259	.	+	.	ID="138521206";Name="MRPL52";Note="NA"
NC_090938.1	Gnomon	gene	347902639	348005403	.	+	.	ID="138521207";Name="MMP14";Note="NA"
NC_090938.1	Gnomon	gene	349158049	349446801	.	+	.	ID="138521208";Name="SLC7A7";Note="NA"
NC_090938.1	Gnomon	gene	349645325	349938808	.	-	.	ID="138521209";Name="OXA1L";Note="NA"
NC_090938.1	Gnomon	gene	360037351	360370115	.	-	.	ID="138521215";Name="ZNF282";Note="NA"
NC_090938.1	Gnomon	gene	361860108	361861058	.	+	.	ID="138520360";Name="Olfr266";Note="NA"
NC_090938.1	Gnomon	gene	362047071	362048033	.	+	.	ID="138520361";Name="OR11A1";Note="EX1"
NC_090938.1	Gnomon	gene	365006514	365008732	.	-	.	ID="138520147";Name="ACTL10";Note="NA"
NC_090938.1	Gnomon	gene	365060336	365339836	.	-	.	ID="138521216";Name="ABHD4";Note="NA"
NC_090938.1	Gnomon	gene	365609247	365662228	.	+	.	ID="138521217";Name="DAD1";Note="NA"
NC_090938.1	Gnomon	gene	366013565	366647427	.	+	.	ID="138521218";Name="SALL2";Note="NA"
NC_090938.1	Gnomon	gene	367164892	367808416	.	+	.	ID="138521219";Name="METTL3";Note="NA"
NC_090938.1	Gnomon	gene	368585486	369096058	.	+	.	ID="138521222";Name="RPGRIP1";Note="NA"
NC_090938.1	Gnomon	gene	370681448	371122907	.	-	.	ID="138521223";Name="TOX4";Note="NA"
NC_090938.1	Gnomon	gene	371265462	371900606	.	+	.	ID="138521225";Name="RAB2B";Note="NA"
NC_090938.1	Gnomon	gene	372331716	374018860	.	+	.	ID="138521226";Name="CHD8";Note="NA"
NC_090938.1	Gnomon	gene	374517056	374517755	.	+	.	ID="138520186";Name="HIST1H1E";Note="NA"
NC_090938.1	Gnomon	gene	374556837	374557284	.	+	.	ID="138520192";Name="HIST2H2AB";Note="NA"
NC_090938.1	Gnomon	gene	374708264	374708623	.	+	.	ID="138520366";Name="HIST1H2AD";Note="NA"
NC_090938.1	Gnomon	gene	374761656	374762036	.	-	.	ID="138520227";Name="HIST1H2BA";Note="NA"
NC_090938.1	Gnomon	gene	375096327	375518487	.	-	.	ID="138521227";Name="ACIN1";Note="NA"
NC_090938.1	Gnomon	gene	377936986	377981067	.	+	.	ID="138521230";Name="MAFA";Note="NA"
NC_090938.1	Gnomon	gene	378898645	379528379	.	-	.	ID="138521231";Name="CPNE6";Note="NA"
NC_090938.1	Gnomon	gene	380172433	382174908	.	-	.	ID="138521232";Name="LRRC16B";Note="NA"
NC_090938.1	Gnomon	gene	382639214	382796237	.	+	.	ID="138521234";Name="DHRS2";Note="NA"
NC_090938.1	Gnomon	gene	386561583	386627454	.	+	.	ID="138521245";Name="JPH4";Note="NA"
NC_090938.1	Gnomon	gene	386965562	387034186	.	-	.	ID="138521244";Name="KIAA1586";Note="NA"
NC_090938.1	Gnomon	gene	387166375	387908545	.	+	.	ID="138521248";Name="AP1G1";Note="NA"
NC_090938.1	Gnomon	gene	388055153	388346379	.	-	.	ID="138521250";Name="SLC22A17";Note="NA"
NC_090938.1	Gnomon	gene	388470266	388526082	.	-	.	ID="138521249";Name="NRN1L";Note="NA"
NC_090938.1	Gnomon	gene	388734462	388878240	.	-	.	ID="138521251";Name="EFS";Note="NA"
NC_090938.1	Gnomon	gene	389365091	389457075	.	+	.	ID="138521252";Name="CMTM5";Note="NA"
NC_090938.1	Gnomon	gene	389777461	389927029	.	-	.	ID="138521256";Name="MYH6";Note="NA"
NC_090938.1	Gnomon	gene	390301775	390369226	.	-	.	ID="138521257";Name="MYH7";Note="NA"
NC_090938.1	Gnomon	gene	390897954	391004818	.	+	.	ID="138521258";Name="NGDN";Note="NA"
NC_090938.1	Gnomon	gene	391338615	391530772	.	-	.	ID="138521261";Name="THTPA";Note="NA"
NC_090938.1	Gnomon	gene	391669402	392063861	.	+	.	ID="138521259";Name="ZFHX2";Note="NA"
NC_090938.1	Gnomon	gene	392761612	395769614	.	-	.	ID="138521262";Name="IPO4";Note="NA"
NC_090938.1	Gnomon	gene	396069429	396627019	.	-	.	ID="138521263";Name="TM9SF1";Note="NA"
NC_090938.1	Gnomon	gene	396627074	399050860	.	+	.	ID="138521264";Name="TSSK4";Note="NA"
NC_090938.1	Gnomon	gene	399078681	399139401	.	-	.	ID="138521266";Name="CHMP4A";Note="NA"
NC_090938.1	Gnomon	gene	399317507	399397334	.	-	.	ID="138521269";Name="MDP1";Note="NA"
NC_090938.1	Gnomon	gene	399665020	399769864	.	-	.	ID="138521270";Name="NEDD8";Note="NA"
NC_090938.1	Gnomon	gene	399769950	400173246	.	+	.	ID="138521268";Name="GMPR2";Note="NA"
NC_090938.1	Gnomon	gene	400173185	400742336	.	-	.	ID="138521267";Name="TINF2";Note="NA"
NC_090938.1	Gnomon	gene	401119882	401260739	.	-	.	ID="138521272";Name="TGM1";Note="NA"
NC_090938.1	Gnomon	gene	401791842	402229257	.	-	.	ID="138521273";Name="RABGGTA";Note="NA"
NC_090938.1	Gnomon	gene	402412593	403067898	.	-	.	ID="138521274";Name="REC8";Note="NA"
NC_090938.1	Gnomon	gene	403411376	403737916	.	-	.	ID="138521275";Name="IRF9";Note="NA"
NC_090938.1	Gnomon	gene	404336506	405251470	.	-	.	ID="138521277";Name="RNF31";Note="NA"
NC_090938.1	Gnomon	gene	405613259	405734552	.	+	.	ID="138521278";Name="PSME2";Note="NA"
NC_090938.1	Gnomon	gene	405999473	406082589	.	+	.	ID="138521280";Name="EMC9";Note="NA"
NC_090938.1	Gnomon	gene	406089162	406241641	.	-	.	ID="138521279";Name="PSME1";Note="NA"
NC_090938.1	Gnomon	gene	406370389	406422263	.	-	.	ID="138521281";Name="FITM1";Note="NA"
NC_090938.1	Gnomon	gene	406535970	407167217	.	-	.	ID="138521282";Name="DCAF11";Note="NA"
NC_090938.1	Gnomon	gene	407412001	407437854	.	-	.	ID="138521285";Name="PCK2";Note="NA"
NC_090938.1	Gnomon	gene	408158352	408169090	.	-	.	ID="138521286";Name="CEBPE";Note="NA"
NC_090938.1	Gnomon	gene	408563526	408704027	.	-	.	ID="138521287";Name="SLC7A8";Note="NA"
NC_090938.1	Gnomon	gene	412144577	412259967	.	-	.	ID="138521292";Name="PPP1R3E";Note="NA"
NC_090938.1	Gnomon	gene	412532771	412742038	.	+	.	ID="138521294";Name="BCL2L2";Note="NA"
NC_090938.1	Gnomon	gene	412938437	413010446	.	+	.	ID="138521293";Name="PABPN1";Note="NA"
NC_090938.1	Gnomon	gene	413748173	413749120	.	+	.	ID="138520380";Name="OR11L1";Note="NA"
NC_090938.1	Gnomon	gene	415384048	415398514	.	-	.	ID="138520391";Name="Olfr522";Note="NA"
NC_090938.1	Gnomon	gene	415796153	415796686	.	-	.	ID="138520393";Name="ANG";Note="NA"
NC_090938.1	Gnomon	gene	416138480	416619218	.	+	.	ID="138521295";Name="METTL17";Note="NA"
NC_090938.1	Gnomon	gene	417417008	417429823	.	+	.	ID="138520396";Name="OR11G2";Note="NA"
NC_090938.1	Gnomon	gene	423117792	423118730	.	-	.	ID="138520615";Name="OR4X2";Note="NA"
NC_090938.1	Gnomon	gene	423422290	423423303	.	+	.	ID="138520412";Name="OR6M1";Note="NA"
NC_090938.1	Gnomon	gene	425699830	426266084	.	-	.	ID="138521300";Name="PRR29";Note="NA"
NC_090938.1	Gnomon	gene	427426953	427427915	.	+	.	ID="138520415";Name="Olfr1320";Note="NA"
NC_090938.1	Gnomon	gene	430734486	430737089	.	-	.	ID="138520618";Name="GPR33";Note="NA"
NC_090938.1	Gnomon	gene	431235447	431236397	.	+	.	ID="138520420";Name="OR5AP2";Note="NA"
NC_090938.1	Gnomon	gene	431243904	431694811	.	-	.	ID="138521306";Name="SLC27A2";Note="NA"
NC_090938.1	Gnomon	gene	432020044	432101997	.	-	.	ID="138520421";Name="OR10A7";Note="NA"
NC_090938.1	Gnomon	gene	433099257	436595643	.	+	.	ID="138521307";Name="SCN4A";Note="NA"
NC_090938.1	Gnomon	gene	436894140	437053542	.	+	.	ID="138521309";Name="CD79B";Note="NA"
NC_090938.1	Gnomon	gene	437534893	437548799	.	+	.	ID="138521312";Name="GH1";Note="NA"
NC_090938.1	Gnomon	gene	437552257	438142096	.	-	.	ID="138521310";Name="RDM1";Note="NA"
NC_090938.1	Gnomon	gene	438292439	439494171	.	+	.	ID="138521314";Name="LRRC37B";Note="NA"
NC_090938.1	Gnomon	gene	442138293	442489804	.	+	.	ID="138521320";Name="PLEKHM1";Note="NA"
NC_090938.1	Gnomon	gene	443529345	444315268	.	+	.	ID="138521322";Name="ARHGAP27";Note="NA"
NC_090938.1	Gnomon	gene	444495498	444914219	.	+	.	ID="138521323";Name="TMEM98";Note="NA"
NC_090938.1	Gnomon	gene	446129779	446266446	.	+	.	ID="138521325";Name="ZNF281";Note="NA"
NC_090938.1	Gnomon	gene	446866106	446867128	.	+	.	ID="138520426";Name="MAS1";Note="NA"
NC_090938.1	Gnomon	gene	446886736	446887749	.	+	.	ID="138520427";Name="GPR152";Note="NA"
NC_090938.1	Gnomon	gene	447055126	447148694	.	-	.	ID="138521326";Name="CSPG5";Note="NA"
NC_090938.1	Gnomon	gene	447418510	447419352	.	+	.	ID="138520429";Name="NOB1";Note="NA"
NC_090938.1	Gnomon	gene	447520682	447799538	.	+	.	ID="138521327";Name="PSMC5";Note="NA"
NC_090938.1	Gnomon	gene	447884102	448937427	.	-	.	ID="138521328";Name="SMARCD2";Note="NA"
NC_090938.1	Gnomon	gene	456144191	458341667	.	-	.	ID="138521334";Name="ASIC2";Note="NA"
NC_090938.1	Gnomon	gene	466510904	468514229	.	+	.	ID="138521337";Name="CRHR1";Note="NA"
NC_090938.1	Gnomon	gene	471519780	473138504	.	+	.	ID="138521338";Name="CDC27";Note="NA"
NC_090938.1	Gnomon	gene	473816804	474917112	.	+	.	ID="138521339";Name="KANSL1";Note="NA"
NC_090938.1	Gnomon	gene	475148618	475758074	.	-	.	ID="138521342";Name="MAPT";Note="NA"
NC_090938.1	Gnomon	gene	476279483	476337903	.	-	.	ID="138521344";Name="MYL4";Note="NA"
NC_090938.1	Gnomon	gene	477114756	477574585	.	-	.	ID="138521347";Name="DDX42";Note="NA"
NC_090938.1	Gnomon	gene	477764081	478174381	.	-	.	ID="138521348";Name="CCDC47";Note="NA"
NC_090938.1	Gnomon	gene	478219054	478765179	.	+	.	ID="138521349";Name="STRADA";Note="NA"
NC_090938.1	Gnomon	gene	478917809	479218187	.	-	.	ID="138521351";Name="RNF113A";Note="NA"
NC_090938.1	Gnomon	gene	479414843	479605348	.	+	.	ID="138521352";Name="LIMD2";Note="NA"
NC_090938.1	Gnomon	gene	479768258	480018202	.	-	.	ID="138521353";Name="TACO1";Note="NA"
NC_090938.1	Gnomon	gene	480159941	480480175	.	-	.	ID="138521354";Name="DCAF7";Note="NA"
NC_090938.1	Gnomon	gene	480530433	480907333	.	-	.	ID="138521356";Name="KCNH6";Note="NA"
NC_090938.1	Gnomon	gene	481923062	482265129	.	-	.	ID="138521358";Name="ACE";Note="NA"
NC_090938.1	Gnomon	gene	483191710	483408617	.	+	.	ID="138521359";Name="CYB561";Note="NA"
NC_090938.1	Gnomon	gene	483770410	486112722	.	-	.	ID="138521361";Name="TANC2";Note="NA"
NC_090938.1	Gnomon	gene	488106178	489132090	.	+	.	ID="138521362";Name="MARCH10";Note="NA"
NC_090938.1	Gnomon	gene	489397020	489984093	.	-	.	ID="138521364";Name="MRC2";Note="NA"
NC_090938.1	Gnomon	gene	490281576	492505075	.	-	.	ID="138521366";Name="TLK2";Note="NA"
NC_090938.1	Gnomon	gene	492957821	493182631	.	-	.	ID="138521367";Name="METTL2A";Note="NA"
NC_090938.1	Gnomon	gene	493422803	493934459	.	-	.	ID="138521368";Name="ITGB3";Note="NA"
NC_090938.1	Gnomon	gene	494248100	494249915	.	+	.	ID="138521369";Name="RPRML";Note="NA"
NC_090938.1	Gnomon	gene	497002320	497177799	.	-	.	ID="138521370";Name="GOSR2";Note="NA"
NC_090938.1	Gnomon	gene	497644057	497707720	.	-	.	ID="138521372";Name="WNT9B";Note="NA"
NC_090938.1	Gnomon	gene	497994923	498156407	.	+	.	ID="138521373";Name="WNT3";Note="NA"
NC_090938.1	Gnomon	gene	498305420	499330138	.	-	.	ID="138521374";Name="NSF";Note="NA"
NC_090938.1	Gnomon	gene	499766893	500001757	.	+	.	ID="138521376";Name="Arf2";Note="NA"
NC_090938.1	Gnomon	gene	500426305	501422733	.	+	.	ID="138521378";Name="PSMD11";Note="NA"
NC_090938.1	Gnomon	gene	501981066	502001062	.	+	.	ID="138521379";Name="CDK5R1";Note="NA"
NC_090938.1	Gnomon	gene	502043381	502824143	.	-	.	ID="138521380";Name="MYO1D";Note="NA"
NC_090938.1	Gnomon	gene	503015535	503163867	.	+	.	ID="138521382";Name="VPS25";Note="NA"
NC_090938.1	Gnomon	gene	503709181	504375503	.	+	.	ID="138521383";Name="WNK4";Note="NA"
NC_090938.1	Gnomon	gene	504761680	505286037	.	+	.	ID="138521384";Name="CNTD1";Note="NA"
NC_090938.1	Gnomon	gene	505320278	505969912	.	-	.	ID="138521385";Name="BECN1";Note="NA"
NC_090938.1	Gnomon	gene	506354591	506893372	.	+	.	ID="138521386";Name="PSME3";Note="NA"
NC_090938.1	Gnomon	gene	507387798	507529731	.	+	.	ID="138521388";Name="AOC3";Note="NA"
NC_090938.1	Gnomon	gene	508398596	508411210	.	+	.	ID="138521395";Name="G6PC";Note="NA"
NC_090938.1	Gnomon	gene	508446283	508448710	.	-	.	ID="138521390";Name="NCL";Note="NA"
NC_090938.1	Gnomon	gene	509299236	509740686	.	-	.	ID="138521398";Name="AARSD1";Note="NA"
NC_090938.1	Gnomon	gene	509872905	510057929	.	+	.	ID="138521400";Name="RUNDC1";Note="NA"
NC_090938.1	Gnomon	gene	510200993	510236428	.	+	.	ID="138521401";Name="RPL27";Note="NA"
NC_090938.1	Gnomon	gene	510374484	510589790	.	+	.	ID="138521403";Name="IFI35";Note="NA"
NC_090938.1	Gnomon	gene	511206238	511411220	.	-	.	ID="138521405";Name="VAT1";Note="NA"
NC_090938.1	Gnomon	gene	512851775	513081388	.	+	.	ID="138521407";Name="RND2";Note="NA"
NC_090938.1	Gnomon	gene	518658686	519219178	.	-	.	ID="138521410";Name="BRCA1";Note="NA"
NC_090938.1	Gnomon	gene	519220071	520686701	.	+	.	ID="138521411";Name="NBR1";Note="NA"
NC_090938.1	Gnomon	gene	520964062	521218574	.	+	.	ID="138521413";Name="TMEM106A";Note="NA"
NC_090938.1	Gnomon	gene	521994831	522199045	.	+	.	ID="138521415";Name="MAP3K14";Note="NA"
NC_090938.1	Gnomon	gene	524641985	525246799	.	+	.	ID="138521418";Name="MYLK";Note="NA"
NC_090938.1	Gnomon	gene	525353264	525932629	.	+	.	ID="138521420";Name="FMNL1";Note="NA"
NC_090938.1	Gnomon	gene	526058759	526124945	.	-	.	ID="138521421";Name="HEXIM1";Note="NA"
NC_090938.1	Gnomon	gene	526582916	527741539	.	-	.	ID="138521423";Name="ACBD4";Note="NA"
NC_090938.1	Gnomon	gene	528230012	528697786	.	+	.	ID="138521424";Name="PLCD3";Note="NA"
NC_090938.1	Gnomon	gene	528739837	528960848	.	-	.	ID="138521425";Name="NMT1";Note="NA"
NC_090938.1	Gnomon	gene	529215678	529412365	.	+	.	ID="138521426";Name="DCAKD";Note="NA"
NC_090938.1	Gnomon	gene	531336122	531658694	.	+	.	ID="138521427";Name="C1QL1";Note="NA"
NC_090938.1	Gnomon	gene	532798375	532852148	.	+	.	ID="138521428";Name="GFAP";Note="NA"
NC_090938.1	Gnomon	gene	532885433	532886689	.	-	.	ID="138520444";Name="FAM187B";Note="NA"
NC_090938.1	Gnomon	gene	533017693	533168883	.	-	.	ID="138521429";Name="CCDC103";Note="NA"
NC_090938.1	Gnomon	gene	533260386	533771967	.	+	.	ID="138521431";Name="EFTUD2";Note="NA"
NC_090938.1	Gnomon	gene	533869973	533937069	.	-	.	ID="138521432";Name="HIGD1B";Note="NA"
NC_090938.1	Gnomon	gene	534347176	534741503	.	+	.	ID="138521433";Name="GJC1";Note="NA"
NC_090938.1	Gnomon	gene	535150085	535495790	.	-	.	ID="138521434";Name="ADAM11";Note="NA"
NC_090938.1	Gnomon	gene	535748869	536186847	.	-	.	ID="138521435";Name="DBF4B";Note="NA"
NC_090938.1	Gnomon	gene	536763691	536951679	.	+	.	ID="138521436";Name="CCDC43";Note="NA"
NC_090938.1	Gnomon	gene	537081657	537919022	.	-	.	ID="138520447";Name="C17orf104";Note="NA"
NC_090938.1	Gnomon	gene	540153220	540157188	.	-	.	ID="138521437";Name="FZD2";Note="NA"
NC_090938.1	Gnomon	gene	541254102	541727470	.	+	.	ID="138521439";Name="GPATCH8";Note="NA"
NC_090938.1	Gnomon	gene	541962684	542424767	.	+	.	ID="138521440";Name="ITGA2B";Note="NA"
NC_090938.1	Gnomon	gene	542653684	543008850	.	+	.	ID="138521443";Name="FAM171A2";Note="NA"
NC_090938.1	Gnomon	gene	543116831	543866260	.	-	.	ID="138521444";Name="GRN";Note="NA"
NC_090938.1	Gnomon	gene	544947210	545056980	.	+	.	ID="138521446";Name="SLC25A39";Note="NA"
NC_090938.1	Gnomon	gene	545369834	545711089	.	-	.	ID="138521448";Name="RUNDC3A";Note="NA"
NC_090938.1	Gnomon	gene	546068100	546312922	.	+	.	ID="138521450";Name="SLC4A1";Note="NA"
NC_090938.1	Gnomon	gene	546600558	546890416	.	+	.	ID="138521451";Name="UBTF";Note="NA"
NC_090938.1	Gnomon	gene	547397815	547720849	.	+	.	ID="138521455";Name="ATXN7L3";Note="NA"
NC_090938.1	Gnomon	gene	547912973	547966325	.	-	.	ID="138521456";Name="TMUB2";Note="NA"
NC_090938.1	Gnomon	gene	548391601	548680084	.	-	.	ID="138521457";Name="ASB16";Note="NA"
NC_090938.1	Gnomon	gene	548869537	549395716	.	-	.	ID="138521459";Name="C17orf53";Note="NA"
NC_090938.1	Gnomon	gene	550369107	552525896	.	+	.	ID="138521461";Name="HDAC5";Note="NA"
NC_090938.1	Gnomon	gene	552813233	552891916	.	-	.	ID="138521463";Name="G6PC3";Note="NA"
NC_090938.1	Gnomon	gene	553238340	553252032	.	+	.	ID="138521465";Name="LSM12";Note="NA"
NC_090938.1	Gnomon	gene	553645448	553802847	.	+	.	ID="138521467";Name="TMEM101";Note="NA"
NC_090938.1	Gnomon	gene	553869612	553996848	.	-	.	ID="138521468";Name="NAGS";Note="NA"
NC_090938.1	Gnomon	gene	556199985	556260275	.	+	.	ID="138521470";Name="PYY";Note="NA"
NC_090938.1	Gnomon	gene	556416204	556423898	.	+	.	ID="138520630";Name="PPY";Note="NA"
NC_090938.1	Gnomon	gene	556520200	557190733	.	+	.	ID="138521472";Name="MPP2";Note="NA"
NC_090938.1	Gnomon	gene	558892324	558893736	.	-	.	ID="138520449";Name="EPM2AIP1";Note="NA"
NC_090938.1	Gnomon	gene	559465036	559655715	.	-	.	ID="138521477";Name="SGCA";Note="NA"
NC_090938.1	Gnomon	gene	561007745	561210404	.	-	.	ID="138521480";Name="PDK2";Note="NA"
NC_090938.1	Gnomon	gene	561307388	561776985	.	-	.	ID="138521482";Name="ITGA3";Note="NA"
NC_090938.1	Gnomon	gene	562173307	562192837	.	+	.	ID="138521483";Name="DLX3";Note="NA"
NC_090938.1	Gnomon	gene	562788307	562871388	.	-	.	ID="138521484";Name="DLX4";Note="NA"
NC_090938.1	Gnomon	gene	566097168	567451205	.	-	.	ID="138521485";Name="KAT7";Note="NA"
NC_090938.1	Gnomon	gene	568242012	568512183	.	+	.	ID="138521488";Name="FAM117A";Note="NA"
NC_090938.1	Gnomon	gene	569116834	569332810	.	+	.	ID="138521489";Name="SLC35B1";Note="NA"
NC_090938.1	Gnomon	gene	570260251	570906478	.	+	.	ID="138521490";Name="SPOP";Note="NA"
NC_090938.1	Gnomon	gene	571319221	571480079	.	-	.	ID="138521494";Name="NXPH3";Note="NA"
NC_090938.1	Gnomon	gene	573263238	573408829	.	-	.	ID="138521495";Name="NGFR";Note="NA"
NC_090938.1	Gnomon	gene	575520332	575553845	.	+	.	ID="138521496";Name="PHB";Note="NA"
NC_090938.1	Gnomon	gene	575666030	576163194	.	+	.	ID="138521497";Name="ZNF652";Note="NA"
NC_090938.1	Gnomon	gene	576535070	576554085	.	+	.	ID="138521500";Name="PHOSPHO1";Note="NA"
NC_090938.1	Gnomon	gene	576541246	576818134	.	-	.	ID="138521499";Name="ABI3";Note="NA"
NC_090938.1	Gnomon	gene	576925305	576965595	.	+	.	ID="138521501";Name="GNGT2";Note="NA"
NC_090938.1	Gnomon	gene	578807034	579416915	.	-	.	ID="138521507";Name="RAB18";Note="NA"
NC_090938.1	Gnomon	gene	580069197	580468241	.	+	.	ID="138521508";Name="DUSP3";Note="NA"
NC_090938.1	Gnomon	gene	580933343	580951170	.	+	.	ID="138521509";Name="SOST";Note="NA"
NC_090938.1	Gnomon	gene	581805347	581805949	.	+	.	ID="138520459";Name="NIFK";Note="NA"
NC_090938.1	Gnomon	gene	583067588	583137257	.	+	.	ID="138521510";Name="MEOX1";Note="NA"
NC_090938.1	Gnomon	gene	586160268	586292911	.	+	.	ID="138521512";Name="ETV4";Note="NA"
NC_090938.1	Gnomon	gene	586807890	587237460	.	-	.	ID="138521515";Name="DHX8";Note="NA"
NC_090938.1	Gnomon	gene	590140042	590142103	.	+	.	ID="138520461";Name="AEN";Note="NA"
NC_090938.1	Gnomon	gene	590338775	590344090	.	-	.	ID="138521517";Name="ARL4D";Note="NA"
NC_090938.1	Gnomon	gene	590942123	591116836	.	-	.	ID="138521518";Name="RAMP2";Note="NA"
NC_090938.1	Gnomon	gene	592799647	593634090	.	+	.	ID="138521520";Name="EZH1";Note="NA"
NC_090938.1	Gnomon	gene	593721705	594141060	.	-	.	ID="138521521";Name="CNTNAP1";Note="NA"
NC_090938.1	Gnomon	gene	594539782	594541272	.	+	.	ID="138521523";Name="CCR10";Note="NA"
NC_090938.1	Gnomon	gene	595753948	596069374	.	+	.	ID="138521524";Name="PLEKHH3";Note="NA"
NC_090938.1	Gnomon	gene	596128706	596330807	.	-	.	ID="138521525";Name="TUBG2";Note="NA"
NC_090938.1	Gnomon	gene	596331244	596761674	.	+	.	ID="138521526";Name="FAM134C";Note="NA"
NC_090938.1	Gnomon	gene	597050405	597186359	.	+	.	ID="138521527";Name="PSMC3IP";Note="NA"
NC_090938.1	Gnomon	gene	597331552	597697927	.	-	.	ID="138521528";Name="MLX";Note="NA"
NC_090938.1	Gnomon	gene	598432688	598780442	.	-	.	ID="138521530";Name="COASY";Note="NA"
NC_090938.1	Gnomon	gene	599274147	599433381	.	-	.	ID="138521532";Name="HSD17B1";Note="NA"
NC_090938.1	Gnomon	gene	599590882	599684591	.	-	.	ID="138521533";Name="NAGLU";Note="NA"
NC_090938.1	Gnomon	gene	601636368	601996065	.	-	.	ID="138521535";Name="ATP6V0A1";Note="NA"
NC_090938.1	Gnomon	gene	602146792	602301028	.	+	.	ID="138521537";Name="PTRF";Note="NA"
NC_090938.1	Gnomon	gene	602895065	603502451	.	+	.	ID="138521539";Name="STAT3";Note="NA"
NC_090938.1	Gnomon	gene	604765573	606732800	.	+	.	ID="138521540";Name="STAT5B";Note="NA"
NC_090938.1	Gnomon	gene	606816870	607077810	.	+	.	ID="138521544";Name="GHDC";Note="NA"
NC_090938.1	Gnomon	gene	608766561	609743403	.	+	.	ID="138521545";Name="KCNH4";Note="NA"
NC_090938.1	Gnomon	gene	610061007	610527730	.	+	.	ID="138521547";Name="RAB5C";Note="NA"
NC_090938.1	Gnomon	gene	610769878	610771096	.	+	.	ID="138521548";Name="HSPB9";Note="NA"
NC_090938.1	Gnomon	gene	610960836	611249013	.	+	.	ID="138521551";Name="KAT2A";Note="NA"
NC_090938.1	Gnomon	gene	611430390	611503849	.	+	.	ID="138521552";Name="DHX58";Note="NA"
NC_090938.1	Gnomon	gene	612312688	613870035	.	+	.	ID="138521553";Name="ZNF385C";Note="NA"
NC_090938.1	Gnomon	gene	613932814	614054983	.	-	.	ID="138521555";Name="NKIRAS2";Note="NA"
NC_090938.1	Gnomon	gene	614210976	615049459	.	+	.	ID="138521556";Name="DNAJC7";Note="NA"
NC_090938.1	Gnomon	gene	615305408	615402243	.	-	.	ID="138521558";Name="CNP";Note="NA"
NC_090938.1	Gnomon	gene	615478460	615779176	.	-	.	ID="138521557";Name="TTC25";Note="NA"
NC_090938.1	Gnomon	gene	616194411	616628637	.	+	.	ID="138521559";Name="ACLY";Note="NA"
NC_090938.1	Gnomon	gene	616871046	616943968	.	+	.	ID="138521561";Name="KLHL11";Note="NA"
NC_090938.1	Gnomon	gene	617233750	617379174	.	-	.	ID="138521562";Name="KLHL10";Note="NA"
NC_090938.1	Gnomon	gene	617443632	617640681	.	+	.	ID="138521563";Name="NT5C3B";Note="NA"
NC_090938.1	Gnomon	gene	617674838	617722287	.	-	.	ID="138521564";Name="FKBP10";Note="NA"
NC_090938.1	Gnomon	gene	617858077	617953898	.	+	.	ID="138521565";Name="LEPREL4";Note="NA"
NC_090938.1	Gnomon	gene	619512989	619713934	.	+	.	ID="138521566";Name="JUP";Note="NA"
NC_090938.1	Gnomon	gene	620227041	620476922	.	+	.	ID="138521567";Name="HAP1";Note="NA"
NC_090938.1	Gnomon	gene	620593213	620613034	.	-	.	ID="138520643";Name="GAST";Note="NA"
NC_090938.1	Gnomon	gene	620935439	620938278	.	-	.	ID="138521569";Name="EIF1";Note="NA"
NC_090938.1	Gnomon	gene	621373570	621432272	.	+	.	ID="138521570";Name="KRT19";Note="NA"
NC_090938.1	Gnomon	gene	621948787	621968231	.	+	.	ID="138521571";Name="KRT14";Note="NA"
NC_090938.1	Gnomon	gene	622018234	622034571	.	+	.	ID="138521572";Name="KRT13";Note="NA"
NC_090938.1	Gnomon	gene	622450571	622468816	.	+	.	ID="138521578";Name="KRT15";Note="NA"
NC_090938.1	Gnomon	gene	625193181	625264474	.	+	.	ID="138520469";Name="KRT20";Note="NA"
NC_090938.1	Gnomon	gene	625837515	625857399	.	+	.	ID="138521587";Name="KRT12";Note="NA"
NC_090938.1	Gnomon	gene	627435641	627470639	.	+	.	ID="138520648";Name="KRT24";Note="NA"
NC_090938.1	Gnomon	gene	628605735	628938426	.	+	.	ID="138521601";Name="KRT222";Note="NA"
NC_090938.1	Gnomon	gene	629061334	629181373	.	+	.	ID="138521604";Name="SMARCE1";Note="NA"
NC_090938.1	Gnomon	gene	629666879	629758302	.	+	.	ID="138521606";Name="CCR7";Note="NA"
NC_090938.1	Gnomon	gene	630089290	630163498	.	+	.	ID="138521607";Name="TNS4";Note="NA"
NC_090938.1	Gnomon	gene	630511518	630842251	.	-	.	ID="138521609";Name="IGFBP4";Note="NA"
NC_090938.1	Gnomon	gene	632216700	632314121	.	+	.	ID="138521614";Name="TOP2A";Note="NA"
NC_090938.1	Gnomon	gene	632707415	632795633	.	+	.	ID="138521616";Name="GJD3";Note="NA"
NC_090938.1	Gnomon	gene	633125254	633201198	.	-	.	ID="138521617";Name="RARA";Note="NA"
NC_090938.1	Gnomon	gene	635872856	635886427	.	-	.	ID="138521618";Name="CDC6";Note="NA"
NC_090938.1	Gnomon	gene	635967125	636415088	.	-	.	ID="138521619";Name="WIPF2";Note="NA"
NC_090938.1	Gnomon	gene	636614475	636908144	.	-	.	ID="138521620";Name="RAPGEFL1";Note="NA"
NC_090938.1	Gnomon	gene	637511963	638211098	.	-	.	ID="138521621";Name="IGF2BP1";Note="NA"
NC_090938.1	Gnomon	gene	638875770	638876270	.	-	.	ID="138520482";Name="FAM127A";Note="NA"
NC_090938.1	Gnomon	gene	640063590	640523853	.	+	.	ID="138521624";Name="SNF8";Note="NA"
NC_090938.1	Gnomon	gene	640523647	640649153	.	-	.	ID="138521622";Name="UBE2Z";Note="NA"
NC_090938.1	Gnomon	gene	640820020	641566564	.	-	.	ID="138521625";Name="CALCOCO2";Note="NA"
NC_090938.1	Gnomon	gene	642033045	642441020	.	+	.	ID="138521626";Name="TTLL6";Note="NA"
NC_090938.1	Gnomon	gene	642797192	642867224	.	+	.	ID="138521628";Name="HOXB13";Note="NA"
NC_090938.1	Gnomon	gene	644626035	644630695	.	+	.	ID="138521633";Name="HOXB9";Note="NA"
NC_090938.1	Gnomon	gene	644640963	644646005	.	+	.	ID="138521634";Name="HOXB8";Note="NA"
NC_090938.1	Gnomon	gene	644649302	644654676	.	+	.	ID="138521637";Name="HOXB7";Note="NA"
NC_090938.1	Gnomon	gene	644658361	644725818	.	+	.	ID="138521629";Name="HOXB3";Note="NA"
NC_090938.1	Gnomon	gene	644658805	644666045	.	+	.	ID="138521638";Name="HOXB6";Note="NA"
NC_090938.1	Gnomon	gene	644667442	644669977	.	+	.	ID="138521632";Name="HOXB5";Note="NA"
NC_090938.1	Gnomon	gene	644685726	644691621	.	+	.	ID="138521636";Name="HOXB4";Note="NA"
NC_090938.1	Gnomon	gene	644726722	644731706	.	+	.	ID="138521631";Name="HOXB2";Note="NA"
NC_090938.1	Gnomon	gene	645313901	645316005	.	+	.	ID="138520653";Name="HOXB1";Note="NA"
NC_090938.1	Gnomon	gene	648480879	650677186	.	+	.	ID="138521641";Name="SKAP1";Note="NA"
NC_090938.1	Gnomon	gene	650772482	650826095	.	-	.	ID="138521644";Name="SNX11";Note="NA"
NC_090938.1	Gnomon	gene	650826233	651001491	.	+	.	ID="138521642";Name="CBX1";Note="NA"
NC_090938.1	Gnomon	gene	651351098	651585910	.	-	.	ID="138521646";Name="NFE2L1";Note="NA"
NC_090938.1	Gnomon	gene	651719562	651919708	.	+	.	ID="138521647";Name="COPZ2";Note="NA"
NC_090938.1	Gnomon	gene	652468193	652657313	.	-	.	ID="138521649";Name="cdk5rap3";Note="NA"
NC_090938.1	Gnomon	gene	652829276	652960571	.	+	.	ID="138521650";Name="PRR15L";Note="NA"
NC_090938.1	Gnomon	gene	653159511	653230619	.	-	.	ID="138521651";Name="PNPO";Note="NA"
NC_090938.1	Gnomon	gene	653686689	653954029	.	-	.	ID="138521654";Name="SP2";Note="NA"
NC_090938.1	Gnomon	gene	654962531	655032813	.	+	.	ID="138521656";Name="SP6";Note="NA"
NC_090938.1	Gnomon	gene	655053130	655347280	.	+	.	ID="138521657";Name="SCRN2";Note="NA"
NC_090938.1	Gnomon	gene	655458963	655535605	.	-	.	ID="138521658";Name="LRRC46";Note="NA"
NC_090938.1	Gnomon	gene	655535641	655619166	.	+	.	ID="138521659";Name="MRPL10";Note="NA"
NC_090938.1	Gnomon	gene	655933675	656208187	.	+	.	ID="138521661";Name="OSBPL7";Note="NA"
NC_090938.1	Gnomon	gene	656271886	656488036	.	-	.	ID="138521662";Name="TBX21";Note="NA"
NC_090938.1	Gnomon	gene	657835702	658184072	.	-	.	ID="138521663";Name="TBKBP1";Note="NA"
NC_090938.1	Gnomon	gene	658625811	658808001	.	-	.	ID="138521664";Name="KPNB1";Note="NA"
NC_090938.1	Gnomon	gene	659173253	660863765	.	-	.	ID="138521665";Name="NPEPPS";Note="NA"
NC_090938.1	Gnomon	gene	661684177	661986911	.	+	.	ID="138521668";Name="MRPL45";Note="NA"
NC_090938.1	Gnomon	gene	662134395	662584021	.	-	.	ID="138521669";Name="GPR179";Note="NA"
NC_090938.1	Gnomon	gene	662934478	663668034	.	+	.	ID="138521670";Name="SOCS7";Note="NA"
NC_090938.1	Gnomon	gene	664157631	664793166	.	+	.	ID="138521671";Name="ARHGAP23";Note="NA"
NC_090938.1	Gnomon	gene	665002153	665883973	.	-	.	ID="138521672";Name="SRCIN1";Note="NA"
NC_090938.1	Gnomon	gene	669288986	670733694	.	+	.	ID="138521677";Name="MLLT6";Note="NA"
NC_090938.1	Gnomon	gene	671236324	671348229	.	+	.	ID="138521678";Name="CISD3";Note="NA"
NC_090938.1	Gnomon	gene	671870419	672023667	.	-	.	ID="138521679";Name="PCGF2";Note="NA"
NC_090938.1	Gnomon	gene	672303446	672347701	.	+	.	ID="138521681";Name="PSMB3";Note="NA"
NC_090938.1	Gnomon	gene	672409944	673181406	.	-	.	ID="138521682";Name="PIP4K2B";Note="NA"
NC_090938.1	Gnomon	gene	673676713	673986566	.	-	.	ID="138521683";Name="CWC25";Note="NA"
NC_090938.1	Gnomon	gene	674090307	674100242	.	-	.	ID="138521684";Name="RPL23";Note="NA"
NC_090938.1	Gnomon	gene	674500797	675141026	.	+	.	ID="138521687";Name="LASP1";Note="NA"
NC_090938.1	Gnomon	gene	675478449	676914860	.	-	.	ID="138521689";Name="FBXO47";Note="NA"
NC_090938.1	Gnomon	gene	677391017	677655740	.	-	.	ID="138521690";Name="PLXDC1";Note="NA"
NC_090938.1	Gnomon	gene	677983951	678020449	.	-	.	ID="138521694";Name="ARL5C";Note="NA"
NC_090938.1	Gnomon	gene	678185698	678394589	.	-	.	ID="138521693";Name="CACNB1";Note="NA"
NC_090938.1	Gnomon	gene	678839163	678849861	.	+	.	ID="138521696";Name="RPL19";Note="NA"
NC_090938.1	Gnomon	gene	679811791	679965390	.	-	.	ID="138521698";Name="STAC2";Note="NA"
NC_090938.1	Gnomon	gene	680881645	680933648	.	+	.	ID="138521701";Name="TFCP2L1";Note="NA"
NC_090938.1	Gnomon	gene	680956146	681823308	.	-	.	ID="138521702";Name="FBXL20";Note="NA"
NC_090938.1	Gnomon	gene	682214857	682724355	.	-	.	ID="138521703";Name="MED1";Note="NA"
NC_090938.1	Gnomon	gene	682725380	683354650	.	+	.	ID="138521704";Name="CDK12";Note="NA"
NC_090938.1	Gnomon	gene	685591761	685600877	.	-	.	ID="138521705";Name="NEUROD2";Note="NA"
NC_090938.1	Gnomon	gene	686636735	686945463	.	+	.	ID="138521706";Name="PPP1R1B";Note="NA"
NC_090938.1	Gnomon	gene	687161121	687435950	.	+	.	ID="138521709";Name="STARD3";Note="NA"
NC_090938.1	Gnomon	gene	687489200	687598695	.	+	.	ID="138521707";Name="MREG";Note="NA"
NC_090938.1	Gnomon	gene	687842366	687847621	.	+	.	ID="138521710";Name="TCAP";Note="NA"
NC_090938.1	Gnomon	gene	688250653	688327438	.	+	.	ID="138520663";Name="PNMT";Note="NA"
NC_090938.1	Gnomon	gene	688473581	688611962	.	-	.	ID="138521714";Name="PGAP3";Note="NA"
NC_090938.1	Gnomon	gene	688838515	689181924	.	+	.	ID="138521715";Name="ERBB2";Note="NA"
NC_090938.1	Gnomon	gene	689238178	689308272	.	-	.	ID="138521716";Name="MIEN1";Note="NA"
NC_090938.1	Gnomon	gene	689345968	689374577	.	-	.	ID="138521718";Name="MEFV";Note="NA"
NC_090938.1	Gnomon	gene	689436247	689440376	.	-	.	ID="138520665";Name="ERMAP";Note="NA"
NC_090938.1	Gnomon	gene	689648140	690363542	.	+	.	ID="138521719";Name="GRB7";Note="NA"
NC_090938.1	Gnomon	gene	690424622	690513291	.	+	.	ID="138521720";Name="RDH8";Note="NA"
NC_090938.1	Gnomon	gene	690640200	691211403	.	-	.	ID="138521723";Name="IKZF3";Note="NA"
NC_090938.1	Gnomon	gene	691264994	692119141	.	+	.	ID="138521726";Name="ZPBP2";Note="NA"
NC_090938.1	Gnomon	gene	692381133	692442478	.	-	.	ID="138521727";Name="LRRC3C";Note="NA"
NC_090938.1	Gnomon	gene	692856416	692980550	.	+	.	ID="138521728";Name="ORMDL3";Note="NA"
NC_090938.1	Gnomon	gene	693026287	693028914	.	-	.	ID="138521730";Name="FNTA";Note="NA"
NC_090938.1	Gnomon	gene	693028999	693287440	.	+	.	ID="138521729";Name="PSMD3";Note="NA"
NC_090938.1	Gnomon	gene	693611279	693625055	.	+	.	ID="138521731";Name="CSF3";Note="NA"
NC_090938.1	Gnomon	gene	694343562	694942464	.	-	.	ID="138521733";Name="MED24";Note="NA"
NC_090938.1	Gnomon	gene	697534831	698481699	.	+	.	ID="138521736";Name="THRA";Note="NA"
NC_090938.1	Gnomon	gene	698613257	698671202	.	-	.	ID="138521735";Name="NR1D1";Note="NA"
NC_090938.1	Gnomon	gene	698929059	699066172	.	+	.	ID="138521738";Name="MSL1";Note="NA"
NC_090938.1	Gnomon	gene	699188804	699635383	.	+	.	ID="138521740";Name="CASC3";Note="NA"
NC_090938.1	Gnomon	gene	699713184	699878519	.	+	.	ID="138521741";Name="CCDC105";Note="NA"
NC_090938.1	Gnomon	gene	699953971	699990499	.	-	.	ID="138521742";Name="RNF225";Note="NA"
NC_090938.1	Gnomon	gene	700616850	700648546	.	-	.	ID="138521744";Name="RPS5";Note="NA"
NC_090938.1	Gnomon	gene	700792965	701372560	.	-	.	ID="138521745";Name="GABBR1";Note="EX1"
NC_090938.1	Gnomon	gene	702361377	702625545	.	+	.	ID="138521748";Name="SH3BP5L";Note="NA"
NC_090938.1	Gnomon	gene	703691151	703709595	.	+	.	ID="138521751";Name="TRIM39";Note="FR"
NC_090938.1	Gnomon	gene	703835617	703906982	.	-	.	ID="138520500";Name="BTN1A1";Note="NA"
NC_090938.1	Gnomon	gene	704047147	704057601	.	+	.	ID="138521752";Name="GNB2L1";Note="NA"
NC_090938.1	Gnomon	gene	705999789	706036370	.	-	.	ID="138521758";Name="MGAT1";Note="NA"
NC_090938.1	Gnomon	gene	706295212	706518930	.	+	.	ID="138521759";Name="CHST6";Note="NA"
NC_090938.1	Gnomon	gene	706565178	707435933	.	-	.	ID="138521761";Name="TRIM7";Note="NA"
NC_090938.1	Gnomon	gene	707436000	708853787	.	+	.	ID="138521762";Name="RNF39";Note="FR"
NC_090938.1	Gnomon	gene	709301936	709361069	.	+	.	ID="138521763";Name="PPP1R11";Note="FR"
NC_090938.1	Gnomon	gene	713680676	713699783	.	+	.	ID="138521772";Name="TBCE";Note="NA"
NC_090938.1	Gnomon	gene	713868870	714015817	.	+	.	ID="138521773";Name="CCDC130";Note="NA"
NC_090938.1	Gnomon	gene	715711307	715782764	.	-	.	ID="138521780";Name="NMRAL1";Note="NA"
NC_090938.1	Gnomon	gene	715887456	716002667	.	+	.	ID="138520507";Name="TRIM75P";Note="NA"
NC_090938.1	Gnomon	gene	721524295	721743846	.	-	.	ID="138520509";Name="TRIM10";Note="FR"
NC_090938.1	Gnomon	gene	725972996	726501610	.	+	.	ID="138521816";Name="C4A";Note="MHC3"
NC_090938.1	Gnomon	gene	726522275	726696186	.	-	.	ID="138521817";Name="PSMB10";Note="NA"
NC_090938.1	Gnomon	gene	726806182	726918319	.	+	.	ID="138521818";Name="EGFL8";Note="MHC3"
NC_090938.1	Gnomon	gene	727019384	727452495	.	-	.	ID="138521821";Name="AGPAT1";Note="MHC3"
NC_090938.1	Gnomon	gene	727736913	727780724	.	+	.	ID="138521823";Name="RNF5";Note="MHC3"
NC_090938.1	Gnomon	gene	728094854	728252256	.	+	.	ID="138521824";Name="PBX2";Note="MHC3"
NC_090938.1	Gnomon	gene	728393119	728398246	.	+	.	ID="138521825";Name="INVS";Note="NA"
NC_090938.1	Gnomon	gene	728398139	728563302	.	+	.	ID="138521827";Name="GPSM3";Note="MHC3"
NC_090938.1	Gnomon	gene	728728782	729207431	.	-	.	ID="138521830";Name="NOTCH4";Note="MHC3"
NC_090938.1	Gnomon	gene	729459614	729671676	.	-	.	ID="138521831";Name="CENPA";Note="NA"
NC_090938.1	Gnomon	gene	730569460	730772349	.	+	.	ID="138521832";Name="ap";Note="NA"
NC_090938.1	Gnomon	gene	730857804	730994027	.	+	.	ID="138521833";Name="CYP21A2";Note="MHC3"
NC_090938.1	Gnomon	gene	731005717	731692945	.	-	.	ID="138521835";Name="TNXB";Note="MHC3"
NC_090938.1	Gnomon	gene	732853562	732868617	.	+	.	ID="138521837";Name="OLFML2A";Note="NA"
NC_090938.1	Gnomon	gene	732916092	733156533	.	-	.	ID="138521838";Name="ATF6B";Note="MHC3"
NC_090938.1	Gnomon	gene	733545950	733556403	.	-	.	ID="138521841";Name="NFKBIL1";Note="MHC3"
NC_090938.1	Gnomon	gene	733556869	733641585	.	+	.	ID="138521840";Name="DDX39B";Note="MHC3"
NC_090938.1	Gnomon	gene	734281683	734425731	.	-	.	ID="138521847";Name="DXO";Note="MHC3"
NC_090938.1	Gnomon	gene	734425771	734476820	.	+	.	ID="138521849";Name="STK19";Note="MHC3"
NC_090938.1	Gnomon	gene	734575555	734635629	.	+	.	ID="138521851";Name="NEU1";Note="MHC3"
NC_090938.1	Gnomon	gene	734924284	734952536	.	+	.	ID="138521853";Name="ATP6V1G2";Note="MHC3"
NC_090938.1	Gnomon	gene	735168395	735291288	.	+	.	ID="138521854";Name="GGTA1";Note="NA"
NC_090938.1	Gnomon	gene	735583274	735987066	.	-	.	ID="138521857";Name="SKIV2L";Note="NA"
NC_090938.1	Gnomon	gene	735987433	736305360	.	+	.	ID="138521858";Name="NELFE";Note="MHC3"
NC_090938.1	Gnomon	gene	736393582	736648211	.	-	.	ID="138521859";Name="CFB";Note="MHC3"
NC_090938.1	Gnomon	gene	736762501	737023513	.	-	.	ID="138521860";Name="C2";Note="MHC3"
NC_090938.1	Gnomon	gene	737096981	737256080	.	+	.	ID="138521861";Name="TRIM27";Note="EX1"
NC_090938.1	Gnomon	gene	737446306	737561939	.	+	.	ID="138521862";Name="ZBTB12";Note="MHC3"
NC_090938.1	Gnomon	gene	737708364	738054740	.	+	.	ID="138521865";Name="EHMT2";Note="MHC3"
NC_090938.1	Gnomon	gene	738179097	738502067	.	+	.	ID="138521866";Name="SLC44A4";Note="MHC3"
NC_090938.1	Gnomon	gene	738935786	739065776	.	-	.	ID="138521868";Name="PPT2";Note="MHC3"
NC_090938.1	Gnomon	gene	739626696	739853731	.	+	.	ID="138521871";Name="PRRT1";Note="MHC3"
NC_090938.1	Gnomon	gene	740070117	740305776	.	+	.	ID="138521872";Name="C9orf91";Note="NA"
NC_090938.1	Gnomon	gene	747661848	747669947	.	+	.	ID="138521886";Name="SRSF2";Note="NA"
NC_090938.1	Gnomon	gene	749634188	749647072	.	+	.	ID="138521894";Name="LTA";Note="MHC3"
NC_090938.1	Gnomon	gene	749918987	749924731	.	+	.	ID="138521895";Name="TNF";Note="MHC3"
NC_090938.1	Gnomon	gene	752422116	752433325	.	-	.	ID="138521902";Name="PTGES";Note="NA"
NC_090938.1	Gnomon	gene	753476800	753555650	.	+	.	ID="138521906";Name="NCR3";Note="MHC3"
NC_090938.1	Gnomon	gene	755610400	755757511	.	+	.	ID="138521909";Name="AIF1";Note="MHC3"
NC_090938.1	Gnomon	gene	755938982	758282720	.	+	.	ID="138521911";Name="PRRC2A";Note="MHC3"
NC_090938.1	Gnomon	gene	758554999	760318072	.	-	.	ID="138520683";Name="BAG6";Note="MHC3"
NC_090938.1	Gnomon	gene	760432101	760987176	.	-	.	ID="138521912";Name="GALNT6";Note="NA"
NC_090938.1	Gnomon	gene	761253175	761256367	.	+	.	ID="138521915";Name="C6orf47";Note="MHC3"
NC_090938.1	Gnomon	gene	761354812	761482219	.	-	.	ID="138520684";Name="APOM";Note="MHC3"
NC_090938.1	Gnomon	gene	763289869	763324970	.	-	.	ID="138521918";Name="GPANK1";Note="MHC3"
NC_090938.1	Gnomon	gene	763325199	763474145	.	+	.	ID="138521919";Name="CSNK2B";Note="MHC3"
NC_090938.1	Gnomon	gene	768575706	768703506	.	+	.	ID="138520547";Name="TRIM11";Note="NA"
NC_090938.1	Gnomon	gene	780760733	781067758	.	+	.	ID="138521946";Name="ABHD16A";Note="MHC3"
NC_090938.1	Gnomon	gene	784789645	785155287	.	+	.	ID="138521955";Name="VARS";Note="NA"
NC_090938.1	Gnomon	gene	785573721	785829436	.	+	.	ID="138521959";Name="VWA7";Note="MHC3"
NC_090938.1	Gnomon	gene	786093619	786450444	.	-	.	ID="138521961";Name="MSH5";Note="MHC3"
NC_090938.1	Gnomon	gene	786962974	787089660	.	+	.	ID="138521963";Name="CLIC1";Note="MHC3"
NC_090938.1	Gnomon	gene	787415551	787529780	.	-	.	ID="138521967";Name="DDAH2";Note="MHC3"
NC_090938.1	Gnomon	gene	790465204	790585735	.	-	.	ID="138521980";Name="LSM2";Note="MHC3"
NC_090938.1	Gnomon	gene	791134571	791137723	.	+	.	ID="138521981";Name="HSPA1L";Note="MHC3"
NC_090938.1	Gnomon	gene	791939813	791980826	.	-	.	ID="138521989";Name="TRIM69";Note="NA"
NC_090938.1	Gnomon	gene	792288588	792811769	.	+	.	ID="138521991";Name="NPDC1";Note="NA"
NC_090938.1	Gnomon	gene	792865812	792886100	.	+	.	ID="138521993";Name="POU5F1";Note="FR"
NC_090938.1	Gnomon	gene	792980309	793025319	.	-	.	ID="138521994";Name="TCF19";Note="FR"
NC_090938.1	Gnomon	gene	793198060	793364548	.	+	.	ID="138521995";Name="CCHCR1";Note="FR"
NC_090938.1	Gnomon	gene	794131386	794146984	.	-	.	ID="138521998";Name="TUBB";Note="FR"
NC_090938.1	Gnomon	gene	794537165	794716954	.	-	.	ID="138521999";Name="FLOT1";Note="FR"
NC_090938.1	Gnomon	gene	795835037	795914203	.	-	.	ID="138522004";Name="SIT1";Note="NA"
NC_090938.1	Gnomon	gene	796205464	796269966	.	-	.	ID="138522006";Name="ZBTB9";Note="EX2"
NC_090938.1	Gnomon	gene	796398417	796407692	.	+	.	ID="138522007";Name="ZBTB22";Note="EX2"
NC_090938.1	Gnomon	gene	796666750	797413814	.	-	.	ID="138522008";Name="SYNGAP1";Note="EX2"
NC_090938.1	Gnomon	gene	799072654	799222250	.	+	.	ID="138522010";Name="CUTA";Note="EX2"
NC_090938.1	Gnomon	gene	799386603	800092016	.	-	.	ID="138522011";Name="PHF1";Note="EX2"
NC_090938.1	Gnomon	gene	800399684	800503078	.	+	.	ID="138522013";Name="KIFC1";Note="EX2"
NC_090938.1	Gnomon	gene	800784158	800825413	.	-	.	ID="138522014";Name="rpl5";Note="NA"
NC_090938.1	Gnomon	gene	801935349	802216658	.	+	.	ID="138522016";Name="DAXX";Note="EX2"
NC_090938.1	Gnomon	gene	802731729	802899344	.	+	.	ID="138522020";Name="TAPBP";Note="EX2"
NC_090938.1	Gnomon	gene	803075839	803384962	.	+	.	ID="138522021";Name="RGL2";Note="EX2"
NC_090938.1	Gnomon	gene	803514438	803540182	.	-	.	ID="138522022";Name="PFDN6";Note="EX2"
NC_090938.1	Gnomon	gene	804083128	804146702	.	+	.	ID="138522025";Name="B3GALT4";Note="EX2"
NC_090938.1	Gnomon	gene	804147902	804309483	.	-	.	ID="138522024";Name="WDR46";Note="EX2"
NC_090938.1	Gnomon	gene	804346279	804360650	.	-	.	ID="138522026";Name="RPS18";Note="EX2"
NC_090938.1	Gnomon	gene	804360938	804418275	.	+	.	ID="138522027";Name="VPS52";Note="EX2"
NC_090938.1	Gnomon	gene	804486514	804551620	.	-	.	ID="138522029";Name="RING1";Note="EX2"
NC_090938.1	Gnomon	gene	805019297	805181882	.	-	.	ID="138522030";Name="HSD17B8";Note="EX2"
NC_090938.1	Gnomon	gene	805283587	805363481	.	-	.	ID="138522031";Name="SLC39A7";Note="EX2"
NC_090938.1	Gnomon	gene	805593369	805836911	.	+	.	ID="138522032";Name="RXRB";Note="EX2"
NC_090938.1	Gnomon	gene	806682036	806962034	.	+	.	ID="138522034";Name="COL11A2";Note="EX2"
NC_090938.1	Gnomon	gene	807309874	807538245	.	-	.	ID="138522037";Name="Amme-DAB";Note="MHC2"
NC_090938.1	Gnomon	transcript	807309874	807538245	.	-	.	ID="138522037_mRNA1";Parent="138522037";Note="MHC2"
NC_090938.1	Gnomon	exon	807538062	807538149	.	-	.	ID="138522037_exon1";Parent="138522037_mRNA1";gene_id="138522037";Note="MHC2"
NC_090938.1	Gnomon	exon	807462363	807462632	.	-	.	ID="138522037_exon2";Parent="138522037_mRNA1";gene_id="138522037";Note="MHC2"
NC_090938.1	Gnomon	exon	807375445	807375723	.	-	.	ID="138522037_exon3";Parent="138522037_mRNA1";gene_id="138522037";Note="MHC2"
NC_090938.1	Gnomon	exon	807374163	807374276	.	-	.	ID="138522037_exon4";Parent="138522037_mRNA1";gene_id="138522037";Note="MHC2"
NC_090938.1	Gnomon	exon	807330043	807330072	.	-	.	ID="138522037_exon5";Parent="138522037_mRNA1";gene_id="138522037";Note="MHC2"
NC_090938.1	Gnomon	exon	807311125	807311141	.	-	.	ID="138522037_exon6";Parent="138522037_mRNA1";gene_id="138522037";Note="MHC2"
NC_090938.1	Gnomon	CDS	807538062	807538149	.	-	0	ID="138522037_CDS1";Parent="138522037_mRNA1";gene_id="138522037";Note="MHC2"
NC_090938.1	Gnomon	CDS	807462363	807462632	.	-	2	ID="138522037_CDS2";Parent="138522037_mRNA1";gene_id="138522037";Note="MHC2"
NC_090938.1	Gnomon	CDS	807375445	807375723	.	-	2	ID="138522037_CDS3";Parent="138522037_mRNA1";gene_id="138522037";Note="MHC2"
NC_090938.1	Gnomon	CDS	807374163	807374276	.	-	2	ID="138522037_CDS4";Parent="138522037_mRNA1";gene_id="138522037";Note="MHC2"
NC_090938.1	Gnomon	CDS	807330043	807330072	.	-	2	ID="138522037_CDS5";Parent="138522037_mRNA1";gene_id="138522037";Note="MHC2"
NC_090938.1	Gnomon	CDS	807311125	807311141	.	-	2	ID="138522037_CDS6";Parent="138522037_mRNA1";gene_id="138522037";Note="MHC2"
NC_090938.1	Gnomon	gene	807538553	807805566	.	+	.	ID="138522036";Name="Amme-DAA";Note="MHC2"
NC_090938.1	Gnomon	transcript	807538553	807805566	.	+	.	ID=138522036_mRNA;Parent="138522036";Note=MHC2"
NC_090938.1	Gnomon	exon	807538744	807538822	.	+	.	ID="138522036_exon1";Parent=138522036_mRNA;gene_id="138522036";Note="MHC2"
NC_090938.1	Gnomon	exon	807631104	807631349	.	+	.	ID="138522036_exon2";Parent=138522036_mRNA;gene_id="138522036";Note="MHC2"
NC_090938.1	Gnomon	exon	807732709	807732990	.	+	.	ID="138522036_exon3";Parent=138522036_mRNA;gene_id="138522036";Note="MHC2"
NC_090938.1	Gnomon	exon	807782071	807782219	.	+	.	ID="138522036_exon4";Parent=138522036_mRNA;gene_id="138522036";Note="MHC2"
NC_090938.1	Gnomon	CDS	807538744	807538822	.	+	0	ID="138522036_CDS1";Parent="138522036_mRNA";gene_id="138522036";Note="MHC2"
NC_090938.1	Gnomon	CDS	807631104	807631349	.	+	2	ID="138522036_CDS2";Parent="138522036_mRNA";gene_id="138522036";Note="MHC2"
NC_090938.1	Gnomon	CDS	807732709	807732990	.	+	2	ID="138522036_CDS3";Parent="138522036_mRNA";gene_id="138522036";Note="MHC2"
NC_090938.1	Gnomon	CDS	807782071	807782219	.	+	2	ID="138522036_CDS4";Parent="138522036_mRNA";gene_id="138522036";Note="MHC2"
NC_090938.1	Gnomon	gene	808527884	808555579	.	-	.	ID="138522038"; Name="BRD2"; Note="MHC2"
NC_090938.1	Gnomon	gene	808812422	808875769	.	+	.	ID="138522039";Name="Amme-DMA";Note="MHC2"
NC_090938.1	Gnomon	transcript	808812422	808875769	.	+	.	ID="138522039_mRNA";Parent="138522039";Note="MHC2"
NC_090938.1	Gnomon	exon	808812803	808812893	.	+	.	ID="138522039_exon1";Parent="138522039_mRNA";gene_id="138522039";Note="MHC2"
NC_090938.1	Gnomon	exon	808848436	808848693	.	+	.	ID="138522039_exon2";Parent="138522039_mRNA";gene_id="138522039";Note="MHC2"
NC_090938.1	Gnomon	exon	808849994	808850275	.	+	.	ID="138522039_exon3";Parent="138522039_mRNA";gene_id="138522039";Note="MHC2"
NC_090938.1	Gnomon	exon	808855273	808855401	.	+	.	ID="138522039_exon4";Parent="138522039_mRNA";gene_id="138522039";Note="MHC2"
NC_090938.1	Gnomon	exon	808870278	808870279	.	+	.	ID="138522039_exon5";Parent="138522039_mRNA";gene_id="138522039";Note="MHC2"
NC_090938.1	Gnomon	CDS	808812803	808812893	.	+	0	ID="138522039_CDS1";Parent="138522039_mRNA";gene_id="138522039";Note="MHC2"
NC_090938.1	Gnomon	CDS	808848436	808848693	.	+	2	ID="138522039_CDS2";Parent="138522039_mRNA";gene_id="138522039";Note="MHC2"
NC_090938.1	Gnomon	CDS	808849994	808850275	.	+	2	ID="138522039_CDS3";Parent="138522039_mRNA";gene_id="138522039";Note="MHC2"
NC_090938.1	Gnomon	CDS	808855273	808855401	.	+	2	ID="138522039_CDS4";Parent="138522039_mRNA";gene_id="138522039";Note="MHC2"
NC_090938.1	Gnomon	CDS	808870278	808870279	.	+	2	ID="138522039_CDS5";Parent="138522039_mRNA";gene_id="138522039";Note="MHC2"
NC_090938.1	Gnomon	gene	809084793	809441664	.	+	.	ID="138522041";Name="Amme-DMB";Note="MHC2"
NC_090938.1	Gnomon	transcript	809084793	809441664	.	+	.	ID="138522041_mRNA;Parent="138522041";Note="MHC2"
NC_090938.1	Gnomon	exon	809084919	809085156	.	+	.	ID="138522041_exon1";Parent="138522041_mRNA";gene_id="138522041";Note="MHC2"
NC_090938.1	Gnomon	exon	809261256	809261552	.	+	.	ID="138522041_exon2";Parent="138522041_mRNA";gene_id="138522041";Note="MHC2"
NC_090938.1	Gnomon	exon	809269744	809270031	.	+	.	ID="138522041_exon3";Parent="138522041_mRNA";gene_id="138522041";Note="MHC2"
NC_090938.1	Gnomon	exon	809425185	809425301	.	+	.	ID="138522041_exon4";Parent="138522041_mRNA";gene_id="138522041";Note="MHC2"
NC_090938.1	Gnomon	exon	809435412	809435447	.	+	.	ID="138522041_exon5";Parent="138522041_mRNA";gene_id="138522041";Note="MHC2"
NC_090938.1	Gnomon	exon	809436207	809436211	.	+	.	ID="138522041_exon6";Parent="138522041_mRNA";gene_id="138522041";Note="MHC2"
NC_090938.1	Gnomon	CDS	809084919	809085156	.	+	0	ID="138522041_CDS1";Parent="138522041_mRNA;gene_id="138522041;Note="MHC2"
NC_090938.1	Gnomon	CDS	809261256	809261552	.	+	2	ID="138522041_CDS2";Parent="138522041_mRNA;gene_id="138522041;Note="MHC2"
NC_090938.1	Gnomon	CDS	809269744	809270031	.	+	2	ID="138522041_CDS3";Parent="138522041_mRNA;gene_id="138522041;Note="MHC2"
NC_090938.1	Gnomon	CDS	809425185	809425301	.	+	2	ID="138522041_CDS4";Parent="138522041_mRNA;gene_id="138522041;Note="MHC2"
NC_090938.1	Gnomon	CDS	809435412	809435447	.	+	2	ID="138522041_CDS5";Parent="138522041_mRNA;gene_id="138522041;Note="MHC2"
NC_090938.1	Gnomon	CDS	809436207	809436211	.	+	2	ID="138522041_CDS6";Parent="138522041_mRNA;gene_id="138522041;Note="MHC2"
NC_090938.1	Gnomon	gene	809545738	809814350	.	+	.	ID="138522042";Name="Amme-01";Note="MHC1"
NC_090938.1	Gnomon	transcript	809545738	809814350	.	+	.	ID="138522042_mRNA";Parent="138522042";"Note="MHC1"
NC_090938.1	Gnomon	exon	809545817	809545868	.	+	.	ID="138522042_exon1";Parent="138522042_mRNA";gene_id="138522042";Note="MHC1"
NC_090938.1	Gnomon	exon	809563487	809563747	.	+	.	ID="138522042_exon2";Parent="138522042_mRNA";gene_id="138522042";Note="MHC1"
NC_090938.1	Gnomon	exon	809577579	809577839	.	+	.	ID="138522042_exon3";Parent="138522042_mRNA";gene_id="138522042";Note="MHC1"
NC_090938.1	Gnomon	exon	809724225	809724494	.	+	.	ID="138522042_exon4";Parent="138522042_mRNA";gene_id="138522042";Note="MHC1"
NC_090938.1	Gnomon	exon	809727530	809727640	.	+	.	ID="138522042_exon5";Parent="138522042_mRNA";gene_id="138522042";Note="MHC1"
NC_090938.1	Gnomon	exon	809758794	809758828	.	+	.	ID="138522042_exon6";Parent="138522042_mRNA";gene_id="138522042";Note="MHC1"
NC_090938.1	Gnomon	CDS	809545817	809545868	.	+	0	ID="138522042_CDS1;Parent="138522042_mRNA;gene_id="138522042;Note="MHC1"
NC_090938.1	Gnomon	CDS	809563487	809563747	.	+	2	ID="138522042_CDS2;Parent="138522042_mRNA;gene_id="138522042;Note="MHC1"
NC_090938.1	Gnomon	CDS	809577579	809577839	.	+	2	ID="138522042_CDS3;Parent="138522042_mRNA;gene_id="138522042;Note="MHC1"
NC_090938.1	Gnomon	CDS	809724225	809724494	.	+	2	ID="138522042_CDS4;Parent="138522042_mRNA;gene_id="138522042;Note="MHC1"
NC_090938.1	Gnomon	CDS	809727530	809727640	.	+	2	ID="138522042_CDS5;Parent="138522042_mRNA;gene_id="138522042;Note="MHC1"
NC_090938.1	Gnomon	CDS	809758794	809758828	.	+	2	ID="138522042_CDS6;Parent="138522042_mRNA;gene_id="138522042;Note="MHC1"
NC_090938.1	Gnomon	gene	810067185	810123701	.	-	.	ID="138522124";Name="TAP1";Note="APG"
NC_090938.1	Gnomon	gene	810997528	811064592	.	+	.	ID="138522043";Name="PSMB8";Note="APG"
NC_090938.1	Gnomon	gene	811131337	811366290	.	+	.	ID="138522044";Name="TAP2";Note="APG"
NC_090938.1	Gnomon	gene	810794126	810960826	.	+	.	ID="138522045";Name="Amme-02";Note="MHC1"
NC_090938.1	Gnomon	transcript	810794126	810960826	.	+	.	ID="138522045_mRNA";Parent="138522045";Note="MHC1"
NC_090938.1	Gnomon	exon	810794227	810794554	.	+	.	ID="138522045_exon1";Parent="138522045_mRNA";gene_id="138522045"
NC_090938.1	Gnomon	exon	810814623	810814898	.	+	.	ID="138522045_exon2";Parent="138522045_mRNA";gene_id="138522045"
NC_090938.1	Gnomon	exon	810889100	810889369	.	+	.	ID="138522045_exon3";Parent="138522045_mRNA";gene_id="138522045"
NC_090938.1	Gnomon	exon	810907284	810907403	.	+	.	ID="138522045_exon4";Parent="138522045_mRNA";gene_id="138522045"
NC_090938.1	Gnomon	exon	810960442	810960471	.	+	.	ID="138522045_exon5";Parent="138522045_mRNA";gene_id="138522045"
NC_090938.1	Gnomon	exon	810960792	810960826	.	+	.	ID="138522045_exon6";Parent="138522045_mRNA";gene_id="138522045"
NC_090938.1	Gnomon	CDS	810794227	810794554	.	+	0	ID="138522045_CDS1";Parent="138522045_mRNA";gene_id="138522045"
NC_090938.1	Gnomon	CDS	810814623	810814898	.	+	2	ID="138522045_CDS2";Parent="138522045_mRNA";gene_id="138522045"
NC_090938.1	Gnomon	CDS	810889100	810889369	.	+	2	ID="138522045_CDS3";Parent="138522045_mRNA";gene_id="138522045"
NC_090938.1	Gnomon	CDS	810907284	810907403	.	+	2	ID="138522045_CDS4";Parent="138522045_mRNA";gene_id="138522045"
NC_090938.1	Gnomon	CDS	810960442	810960471	.	+	2	ID="138522045_CDS5";Parent="138522045_mRNA";gene_id="138522045"
NC_090938.1	Gnomon	CDS	810960792	810960826	.	+	2	ID="138522045_CDS6";Parent="138522045_mRNA";gene_id="138522045"
NC_090938.1	Gnomon	gene	811730944	811885179	.	+	.	ID="1385220452";Name="Amme-03";Note="MHC1"
NC_090938.1	Gnomon	transcript	811730944	811885179	.	+	.	ID="1385220452_mRNA";Parent="1385220452";Note="MHC1"
NC_090938.1	Gnomon	exon	811731076	811731139	.	+	.	ID="1385220452_exon1";Parent="1385220452_mRNA";gene_id="1385220452"
NC_090938.1	Gnomon	exon	811731226	811731489	.	+	.	ID="1385220452_exon2";Parent="1385220452_mRNA";gene_id="1385220452"
NC_090938.1	Gnomon	exon	811747576	811747851	.	+	.	ID="1385220452_exon3";Parent="1385220452_mRNA";gene_id="1385220452"
NC_090938.1	Gnomon	exon	811776701	811776970	.	+	.	ID="1385220452_exon4";Parent="1385220452_mRNA";gene_id="1385220452"
NC_090938.1	Gnomon	exon	811831406	811831525	.	+	.	ID="1385220452_exon5";Parent="1385220452_mRNA";gene_id="1385220452"
NC_090938.1	Gnomon	exon	811852596	811852627	.	+	.	ID="1385220452_exon6";Parent="1385220452_mRNA";gene_id="1385220452"
NC_090938.1	Gnomon	exon	811852925	811852967	.	+	.	ID="1385220452_exon7";Parent="1385220452_mRNA";gene_id="1385220452"
NC_090938.1	Gnomon	exon	811884951	811885006	.	+	.	ID="1385220452_exon8";Parent="1385220452_mRNA";gene_id="1385220452"
NC_090938.1	Gnomon	CDS	811731076	811731139	.	+	0	ID=1385220452_CDS1";Parent="1385220452_mRNA";gene_id="1385220452"
NC_090938.1	Gnomon	CDS	811731226	811731489	.	+	2	ID=1385220452_CDS2";Parent="1385220452_mRNA";gene_id="1385220452"
NC_090938.1	Gnomon	CDS	811747576	811747851	.	+	2	ID=1385220452_CDS3";Parent="1385220452_mRNA";gene_id="1385220452"
NC_090938.1	Gnomon	CDS	811776701	811776970	.	+	2	ID=1385220452_CDS4";Parent="1385220452_mRNA";gene_id="1385220452"
NC_090938.1	Gnomon	CDS	811831406	811831525	.	+	2	ID=1385220452_CDS5";Parent="1385220452_mRNA";gene_id="1385220452"
NC_090938.1	Gnomon	CDS	811852596	811852627	.	+	2	ID=1385220452_CDS6";Parent="1385220452_mRNA";gene_id="1385220452"
NC_090938.1	Gnomon	CDS	811852925	811852967	.	+	0	ID=1385220452_CDS7";Parent="1385220452_mRNA";gene_id="1385220452"
NC_090938.1	Gnomon	CDS	811884951	811885006	.	+	2	ID=1385220452_CDS8";Parent="1385220452_mRNA";gene_id="1385220452"
NC_090938.1	Gnomon	gene	811913223	812489606	.	-	.	ID="138522048";Name="PSMB9";Note="APG"
NC_090938.1	Gnomon	gene	813504618	813773730	.	+	.	ID="138522053";Name="Amme-04";Note="MHC1"
NC_090938.1	Gnomon	transcript	813504618	813773730	.	+	.	ID="138522053_mRNA";Parent="138522053";Note="MHC1"
NC_090938.1	Gnomon	exon	813504704	813504785	.	+	.	ID="138522053_exon1";Parent="138522053_mRNA";gene_id="138522053"
NC_090938.1	Gnomon	exon	813504866	813505129	.	+	.	ID="138522053_exon2";Parent="138522053_mRNA";gene_id="138522053"
NC_090938.1	Gnomon	exon	813547193	813547468	.	+	.	ID="138522053_exon3";Parent="138522053_mRNA";gene_id="138522053"
NC_090938.1	Gnomon	exon	813678743	813679012	.	+	.	ID="138522053_exon4";Parent="138522053_mRNA";gene_id="138522053"
NC_090938.1	Gnomon	exon	813693124	813693243	.	+	.	ID="138522053_exon5";Parent="138522053_mRNA";gene_id="138522053"
NC_090938.1	Gnomon	exon	813766610	813766639	.	+	.	ID="138522053_exon6";Parent="138522053_mRNA";gene_id="138522053"
NC_090938.1	Gnomon	exon	813766928	813766953	.	+	.	ID="138522053_exon7";Parent="138522053_mRNA";gene_id="138522053"
NC_090938.1	Gnomon	CDS	813504704	813504785	.	+	0	ID="138522053_CDS1";Parent="138522053_mRNA";gene_id="138522053"
NC_090938.1	Gnomon	CDS	813504866	813505129	.	+	2	ID="138522053_CDS2";Parent="138522053_mRNA";gene_id="138522053"
NC_090938.1	Gnomon	CDS	813547193	813547468	.	+	2	ID="138522053_CDS3";Parent="138522053_mRNA";gene_id="138522053"
NC_090938.1	Gnomon	CDS	813678743	813679012	.	+	2	ID="138522053_CDS4";Parent="138522053_mRNA";gene_id="138522053"
NC_090938.1	Gnomon	CDS	813693124	813693243	.	+	2	ID="138522053_CDS5";Parent="138522053_mRNA";gene_id="138522053"
NC_090938.1	Gnomon	CDS	813766610	813766639	.	+	2	ID="138522053_CDS6";Parent="138522053_mRNA";gene_id="138522053"
NC_090938.1	Gnomon	CDS	813766928	813766953	.	+	2	ID="138522053_CDS7";Parent="138522053_mRNA";gene_id="138522053"
NC_090938.1	Gnomon	gene	815940785	816215964	.	+	.	ID="138522057";Name="Amme-05";Note="MHC1"
NC_090938.1	Gnomon	transcript	815940785	816215964	.	+	.	ID="138522057_mRNA";Parent="138522057";Note="MHC1"
NC_090938.1	Gnomon	exon	815940848	815941175	.	+	.	ID="138522057_exon1";Parent="138522057_mRNA";gene_id="138522057"
NC_090938.1	Gnomon	exon	815983521	815983796	.	+	.	ID="138522057_exon2";Parent="138522057_mRNA";gene_id="138522057"
NC_090938.1	Gnomon	exon	816087050	816087319	.	+	.	ID="138522057_exon3";Parent="138522057_mRNA";gene_id="138522057"
NC_090938.1	Gnomon	exon	816116953	816117072	.	+	.	ID="138522057_exon4";Parent="138522057_mRNA";gene_id="138522057"
NC_090938.1	Gnomon	exon	816199395	816199424	.	+	.	ID="138522057_exon5";Parent="138522057_mRNA";gene_id="138522057"
NC_090938.1	Gnomon	exon	816199745	816199758	.	+	.	ID="138522057_exon6";Parent="138522057_mRNA";gene_id="138522057"
NC_090938.1	Gnomon	CDS	815940848	815941175	.	+	0	ID="138522057_CDS1";Parent="138522057_mRNA";gene_id="138522057"
NC_090938.1	Gnomon	CDS	815983521	815983796	.	+	2	ID="138522057_CDS2";Parent="138522057_mRNA";gene_id="138522057"
NC_090938.1	Gnomon	CDS	816087050	816087319	.	+	2	ID="138522057_CDS3";Parent="138522057_mRNA";gene_id="138522057"
NC_090938.1	Gnomon	CDS	816116953	816117072	.	+	2	ID="138522057_CDS4";Parent="138522057_mRNA";gene_id="138522057"
NC_090938.1	Gnomon	CDS	816199395	816199424	.	+	2	ID="138522057_CDS5";Parent="138522057_mRNA";gene_id="138522057"
NC_090938.1	Gnomon	CDS	816199745	816199758	.	+	2	ID="138522057_CDS6";Parent="138522057_mRNA";gene_id="138522057"
NC_090938.1	Gnomon	gene	819178043	819463619	.	+	.	ID="138522062";Name="Amme-06";Note="MHC1"
NC_090938.1	Gnomon	transcript	819178043	819463619	.	+	.	ID="138522062_mRNA";Parent="138522062";Note="MHC1"
NC_090938.1	Gnomon	exon	819178149	819178476	.	+	.	ID="138522062_exon1";Parent="138522062_mRNA";gene_id="138522062"
NC_090938.1	Gnomon	exon	819225797	819226072	.	+	.	ID="138522062_exon2";Parent="138522062_mRNA";gene_id="138522062"
NC_090938.1	Gnomon	exon	819337076	819337345	.	+	.	ID="138522062_exon3";Parent="138522062_mRNA";gene_id="138522062"
NC_090938.1	Gnomon	exon	819372385	819372504	.	+	.	ID="138522062_exon4";Parent="138522062_mRNA";gene_id="138522062"
NC_090938.1	Gnomon	exon	819439713	819439742	.	+	.	ID="138522062_exon5";Parent="138522062_mRNA";gene_id="138522062"
NC_090938.1	Gnomon	exon	819440031	819440038	.	+	.	ID="138522062_exon6";Parent="138522062_mRNA";gene_id="138522062"
NC_090938.1	Gnomon	CDS	819178149	819178476	.	+	0	ID="138522062_CDS1";Parent="138522062_mRNA";gene_id="138522062"
NC_090938.1	Gnomon	CDS	819225797	819226072	.	+	2	ID="138522062_CDS2";Parent="138522062_mRNA";gene_id="138522062"
NC_090938.1	Gnomon	CDS	819337076	819337345	.	+	2	ID="138522062_CDS3";Parent="138522062_mRNA";gene_id="138522062"
NC_090938.1	Gnomon	CDS	819372385	819372504	.	+	2	ID="138522062_CDS4";Parent="138522062_mRNA";gene_id="138522062"
NC_090938.1	Gnomon	CDS	819439713	819439742	.	+	2	ID="138522062_CDS5";Parent="138522062_mRNA";gene_id="138522062"
NC_090938.1	Gnomon	CDS	819440031	819440038	.	+	2	ID="138522062_CDS6";Parent="138522062_mRNA";gene_id="138522062"
NC_090938.1	Gnomon	gene	820866645	821120322	.	+	.	ID="138522067";Name="Amme-07";Note="MHC1"
NC_090938.1	Gnomon	transcript	820866645	821120322	.	+	.	ID="138522067_mRNA";Parent="138522067";Note="MHC1"
NC_090938.1	Gnomon	exon	820866739	820866820	.	+	.	ID="138522067_exon1";Parent="138522067_mRNA";gene_id="138522067"
NC_090938.1	Gnomon	exon	820866908	820867162	.	+	.	ID="138522067_exon2";Parent="138522067_mRNA";gene_id="138522067"
NC_090938.1	Gnomon	exon	820918995	820919270	.	+	.	ID="138522067_exon3";Parent="138522067_mRNA";gene_id="138522067"
NC_090938.1	Gnomon	exon	821020386	821020655	.	+	.	ID="138522067_exon4";Parent="138522067_mRNA";gene_id="138522067"
NC_090938.1	Gnomon	exon	821035970	821036089	.	+	.	ID="138522067_exon5";Parent="138522067_mRNA";gene_id="138522067"
NC_090938.1	Gnomon	exon	821113533	821113562	.	+	.	ID="138522067_exon6";Parent="138522067_mRNA";gene_id="138522067"
NC_090938.1	Gnomon	exon	821113851	821113876	.	+	.	ID="138522067_exon7";Parent="138522067_mRNA";gene_id="138522067"
NC_090938.1	Gnomon	CDS	820866739	820866820	.	+	0	ID="138522067_CDS1";Parent="138522067_mRNA";gene_id="138522067"
NC_090938.1	Gnomon	CDS	820866908	820867162	.	+	2	ID="138522067_CDS2";Parent="138522067_mRNA";gene_id="138522067"
NC_090938.1	Gnomon	CDS	820918995	820919270	.	+	2	ID="138522067_CDS3";Parent="138522067_mRNA";gene_id="138522067"
NC_090938.1	Gnomon	CDS	821020386	821020655	.	+	2	ID="138522067_CDS4";Parent="138522067_mRNA";gene_id="138522067"
NC_090938.1	Gnomon	CDS	821035970	821036089	.	+	2	ID="138522067_CDS5";Parent="138522067_mRNA";gene_id="138522067"
NC_090938.1	Gnomon	CDS	821113533	821113562	.	+	2	ID="138522067_CDS6";Parent="138522067_mRNA";gene_id="138522067"
NC_090938.1	Gnomon	CDS	821113851	821113876	.	+	2	ID="138522067_CDS7";Parent="138522067_mRNA";gene_id="138522067"
NC_090938.1	Gnomon	gene	821747879	821818576	.	-	.	ID="138522072";Name="GTF2H4";Note="FR"
NC_090938.1	Gnomon	gene	821818842	822085425	.	+	.	ID="138522071";Name="VARS2";Note="FR"
NC_090938.1	Gnomon	gene	831532022	831633461	.	+	.	ID="138522081";Name="NRM";Note="FR"
NC_090938.1	Gnomon	gene	831957827	832112110	.	+	.	ID="138522082";Name="PPP1R18";Note="FR"
NC_090938.1	Gnomon	gene	832188155	832505804	.	+	.	ID="138522083";Name="DHX16";Note="FR"
NC_090938.1	Gnomon	gene	832506018	832707860	.	-	.	ID="138522084";Name="C6orf136";Note="FR"
NC_090938.1	Gnomon	gene	832770922	833024974	.	+	.	ID="138522085";Name="ATAT1";Note="FR"
NC_090938.1	Gnomon	gene	837342178	837602807	.	-	.	ID="138522093";Name="GNL1";Note="FR"
NC_090938.1	Gnomon	gene	837880751	839051408	.	+	.	ID="138522094";Name="ABCF1";Note="FR"
NC_090938.1	Gnomon	gene	839341289	839437226	.	-	.	ID="138522097";Name="MRPS18B";Note="FR"
NC_090938.1	Gnomon	gene	839520014	839556151	.	+	.	ID="138522096";Name="PPP1R10";Note="FR"
NC_090938.1	Gnomon	gene	840020044	840235601	.	-	.	ID="138522099";Name="DDR1";Note="FR"
NC_090938.1	Gnomon	gene	844011255	844357775	.	+	.	ID="138522103";Name="Amme-08-ORF";Note="MHC1"
NC_090938.1	Gnomon	transcript	844011255	844357775	.	+	.	ID="138522103_mRNA";Parent="138522103";Note="MHC1"
NC_090938.1	Gnomon	exon	844139723	844139792	.	+	.	ID="138522103_exon1";Parent="138522103_mRNA";gene_id="138522103"
NC_090938.1	Gnomon	exon	844176295	844176600	.	+	.	ID="138522103_exon2";Parent="138522103_mRNA";gene_id="138522103"
NC_090938.1	Gnomon	exon	844181862	844182164	.	+	.	ID="138522103_exon3";Parent="138522103_mRNA";gene_id="138522103"
NC_090938.1	Gnomon	exon	844186922	844187185	.	+	.	ID="138522103_exon4";Parent="138522103_mRNA";gene_id="138522103"
NC_090938.1	Gnomon	exon	844267660	844267926	.	+	.	ID="138522103_exon5";Parent="138522103_mRNA";gene_id="138522103"
NC_090938.1	Gnomon	exon	844348160	844348426	.	+	.	ID="138522103_exon6";Parent="138522103_mRNA";gene_id="138522103"
NC_090938.1	Gnomon	exon	844356366	844356742	.	+	.	ID="138522103_exon7";Parent="138522103_mRNA";gene_id="138522103"
NC_090938.1	Gnomon	CDS	844139723	844139792	.	+	0	ID="138522103_CDS1";Parent="138522103_mRNA";gene_id="138522103"
NC_090938.1	Gnomon	CDS	844176295	844176600	.	+	2	ID="138522103_CDS2";Parent="138522103_mRNA";gene_id="138522103"
NC_090938.1	Gnomon	CDS	844181862	844182164	.	+	2	ID="138522103_CDS3";Parent="138522103_mRNA";gene_id="138522103"
NC_090938.1	Gnomon	CDS	844186922	844187185	.	+	2	ID="138522103_CDS4";Parent="138522103_mRNA";gene_id="138522103"
NC_090938.1	Gnomon	CDS	844267660	844267926	.	+	2	ID="138522103_CDS5";Parent="138522103_mRNA";gene_id="138522103"
NC_090938.1	Gnomon	CDS	844348160	844348426	.	+	2	ID="138522103_CDS6";Parent="138522103_mRNA";gene_id="138522103"
NC_090938.1	Gnomon	CDS	844356366	844356742	.	+	2	ID="138522103_CDS7";Parent="138522103_mRNA";gene_id="138522103"
