# Supplementary material for: Compact genomic architecture of the axolotl MHC region: setting the record straight
Source: Immunogenetics. 2025 Nov 15;77(1):33. doi: 10.1007/s00251-025-01391-x (PMC12619710; doi:10.1007/s00251-025-01391-x)
Supplement: Supplementary file 4 — (FASTA 1001 bytes) [file 251_2025_1391_MOESM3_ESM.fasta]

>Amme A
DPQYWERETERARGTEPVERANVGIVMERLNQTRGLHTVQQMYGCELRGDGSIGGFMQYA
YDGGDFLSFDKDRMRYIATAPPAQVSVDRLNSEKIQ-AQRQKAYLEGECIEWLQKYLQYG
EETLLRR
>Amme B
DPQYWEEDTERARGTEQVMRADVKTVMDRLNQTRGLHTVQLMYGCELRGDGSIGGFQQYA
YDGEDFLSFDKDRMRYIATPTPAQVSVDRWNSEESI-AQRDKAYLEEECIEWLQKYMQYG
AESLLRR
>Amme C
DPQYWERETENLRGVEQGMRADVGIVMERVNHTRGLHTVQQMYGCELRGDGSIGGFEQWA
YDGEDLLSFDKDRMRFIATATPAQVTADRWNSEKSI-AQREKAYLEGTCIEWLRKYLQYG
EETLLRR
>Amme D
DPQYWEGQTENLRGVEQGMRANVGIAMERLNHTQGLHSFQEMYGCELRGDGSIGGFSQYA
YDGEDFLSFDKDQMRYIATPTPAQVTADRWNSEKIQ-AQRYKAYLEGECIEWLRKYLQYG
KETLLRR
>Amme_E
DPQYWERNTEILRGAEPVERANVETAMGRVNHTRGLHTVQWMYGCELRGGGSIGGFRQYA
YDGGDFLSFDKDQMRFIATANPAQVTADRWNSEKIQ-AQRWKAYLEGECIEWLQKYLHHG
EETLLRR
>Amme F
DPQYWERNTERARGVEQVMRANVAIVMERVNQTRGLHTVQVMYGCELRGDGSIGGFYQDA
YDGEDFLSFDKDRMRFIATATPAQVTADRWNSEKIQ-AQRYKAYLEGECIEWLQKYLQYG
KETLLRR
>Amme G (W-13)
DPQYWEKETEICRGWQTLMRNNVLIAMDRANQTRGLHSFQQMYGCELRGDGAIGGFSQWA
YDGEDFLSFDKDRMRYIATATPAQVTADRWNSEESI-AEYWKSYLEGECIEWLQKYLQYG
EETLLRR
